# Supplementary material for: Proteomics profiling and pathway analysis of hippocampal aging in rhesus monkeys
Source: BMC Neurosci. 2020 Jan 15;21:2. doi: 10.1186/s12868-020-0550-4 (PMC6964096; doi:10.1186/s12868-020-0550-4)
Supplement: Supplementary file 1 — Additional file 1: Table S1. All differentially expressed proteins detected. [file 12868_2020_550_MOESM1_ESM.xlsx]

## Sheet: Sheet1
UniProt Accession	Homolog - Human Gene ID	Gene symbel		Checked	Protein FDR Confidence: Combined	Master	Accession	Description	Exp. q-value: Combined	Sum PEP Score	Coverage [%]	# Peptides	# PSMs	# Unique Peptides	# Protein Groups	# AAs	MW [kDa]	calc. pI	Score Sequest HT: Sequest HT	# Peptides (by Search Engine): Sequest HT	Biological Process	Cellular Component	Molecular Function	Pfam IDs	Entrez Gene ID	Gene Symbol	Chromosome	Ensembl Gene ID	KEGG Pathways	# Razor Peptides	Abundance Ratio: (127) / (126)	Abundance Ratio: (128) / (126)	Abundance Ratio: (130) / (126)	Abundance Ratio: (129) / (127)	Abundance Ratio: (131) / (127)	Abundance Ratio: (129) / (128)	Abundance Ratio: (131) / (130)	Abundance Ratio (log2): (127) / (126)	Abundance Ratio (log2): (128) / (126)	Abundance Ratio (log2): (130) / (126)	Abundance Ratio (log2): (129) / (127)	Abundance Ratio (log2): (131) / (127)	Abundance Ratio (log2): (129) / (128)	Abundance Ratio (log2): (131) / (130)	Abundance Ratio Adj. P-Value: (127) / (126)	Abundance Ratio Adj. P-Value: (128) / (126)	Abundance Ratio Adj. P-Value: (130) / (126)	Abundance Ratio Adj. P-Value: (129) / (127)	Abundance Ratio Adj. P-Value: (131) / (127)
H9EN73	6709	SPTAN1		FALSE	High	Master Protein	H9EN73	Spectrin alpha chain, brain isoform 1 OS=Macaca mulatta GN=SPTAN1 PE=2 SV=1	0	2599.82	78	208	1798	3	1	2477	285	5.35	6242.99	208			metal ion binding;protein binding	Pf00018, Pf00036, Pf00435, Pf07653, Pf08239, Pf08726, Pf13405, Pf13499, Pf14604	722610	SPTAN1	15	ENSMMUG00000009327.3	Apoptosis	232	0.972	0.957	1.035	1.011	0.968	1.027	0.908	-0.04	-0.06	0.05	0.02	-0.05	0.04	-0.14	0.991625	0.996961	0.97005	0.995868	0.997715
H9F6V7	6709	SPTAN1		FALSE	High	Master Protein	H9F6V7	Spectrin alpha chain, brain isoform 1 (Fragment) OS=Macaca mulatta GN=SPTAN1 PE=2 SV=1	0	2583.65	78	206	1789	1	1	2475	284.7	5.35	6215.14	206			metal ion binding;protein binding	Pf00018, Pf00036, Pf00435, Pf07653, Pf08239, Pf08726, Pf13405, Pf13499, Pf14604	722610	SPTAN1	15			0
F6X5W2	5339	PLEC		FALSE	High	Master Protein	F6X5W2	Plectin OS=Macaca mulatta GN=PLEC PE=4 SV=2	0	2205.87	62	275	939	5	1	4608	523.3	5.87	3267.51	275	cell organization and biogenesis	cytoskeleton;cytosol;membrane	protein binding;RNA binding	Pf00307, Pf00681, Pf07812, Pf11971			8	ENSMMUG00000000388.3		270	0.958	0.936	0.985	0.975	1.03	0.998	1.002	-0.06	-0.09	-0.02	-0.04	0.04	0	0	0.947652	0.983212	0.999745	0.995868	0.92975
I2CUK8	1778	DYNC1H1		FALSE	High	Master Protein	I2CUK8	Cytoplasmic dynein 1 heavy chain 1 OS=Macaca mulatta GN=DYNC1H1 PE=2 SV=1	0	2121.22	56	232	855	231	1	4646	532	6.4	2850.11	232	cellular component movement	cytoplasm	catalytic activity;motor activity;nucleotide binding;protein binding	Pf00769, Pf03028, Pf03915, Pf04156, Pf07246, Pf07728, Pf08385, Pf08393, Pf12774, Pf12775, Pf12777, Pf12780, Pf12781, Pf13173, Pf13207, Pf13401						1	0.979	1.04	0.937	1.026	1.017	0.967	1.063	-0.03	0.06	-0.09	0.04	0.02	-0.05	0.09	0.98693	0.932335	0.971175	0.987827	0.953961
G7N0A1	-	#N/A		FALSE	High	Master Protein	G7N0A1	Plectin OS=Macaca mulatta GN=EGK_19349 PE=4 SV=1	0	2059.6	58	255	863	3	1	4494	510.2	6.06	3000.11	255		cytoskeleton	protein binding	Pf00307, Pf00681, Pf03501, Pf07812						0	1.055	1.079	1.338	1.15	1.209	1.125	0.953	0.08	0.11	0.42	0.2	0.27	0.17	-0.07	0.970619	0.99748	0.57292	0.831209	0.921078
I0FIZ4	6711	SPTBN1		FALSE	High	Master Protein	I0FIZ4	Spectrin beta chain OS=Macaca mulatta GN=SPTBN1 PE=2 SV=1	0	2036.79	75	170	1231	152	1	2364	274.5	5.53	4217.92	170	cell organization and biogenesis;regulation of biological process	cytoplasm;cytoskeleton	protein binding;structural molecule activity	Pf00169, Pf00307, Pf00435, Pf11971, Pf12128, Pf15410	716794	SPTBN1	13	ENSMMUG00000013541.3		18	0.967	0.957	0.858	1.006	0.949	1.017	1.07	-0.05	-0.06	-0.22	0.01	-0.08	0.02	0.1	0.976558	0.996961	0.709038	0.997098	0.981001
F6Y384	4133	MAP2		FALSE	High	Master Protein	F6Y384	Microtubule-associated protein OS=Macaca mulatta GN=MAP2 PE=4 SV=2	0	1634.03	71	120	957	7	1	1966	214.1	4.88	3372.85	120	cell organization and biogenesis;regulation of biological process;response to stimulus	cytoplasm;cytoskeleton;cytosol	protein binding	Pf00418, Pf08377	710840	MAP2	12	ENSMMUG00000018741.3		130	0.928	0.796	0.849	0.899	0.929	1.049	1.016	-0.11	-0.33	-0.24	-0.15	-0.11	0.07	0.02	0.790354	0.260292	0.658709	0.591418	0.952324
G7MRU2	-	#N/A		FALSE	High	Master Protein	G7MRU2	Uncharacterized protein (Fragment) OS=Macaca mulatta GN=EGK_16033 PE=4 SV=1	0	1577.65	58	174	633	5	1	3938	431.5	5.12	2221.62	174	regulation of biological process;response to stimulus	nucleus	protein binding	Pf00023, Pf00531, Pf00791, Pf04621, Pf12737, Pf12796, Pf13606, Pf13637, Pf13857, Pf15087, Pf15229, Pf15279, Pf15427						167	0.958	0.961	0.864	1.007	0.954	1.003	1.058	-0.06	-0.06	-0.21	0.01	-0.07	0	0.08	0.947226	0.997448	0.735365	0.997098	0.987381
I2CTK4	4133	MAP2		FALSE	High	Master Protein	I2CTK4	Microtubule-associated protein OS=Macaca mulatta GN=MAP2 PE=2 SV=1	0	1574.72	75	116	935	3	1	1827	199.5	4.87	3298.14	116	cell organization and biogenesis	cytoplasm;cytoskeleton	protein binding	Pf00418, Pf08377						0	0.874	1.086	0.309	1.265	0.389	1.018	1.099	-0.19	0.12	-1.69	0.34	-1.36	0.03	0.14	0.0833318	0.963586	2.32577e-15	0.135565	1.33194e-15
F7H4E2	287	ANK2		FALSE	High	Master Protein	F7H4E2	Ankyrin 2 OS=Macaca mulatta GN=ANK2 PE=4 SV=2	0	1531.53	58	170	610	4	1	3905	427.9	5.1	2118.99	170	regulation of biological process;response to stimulus	nucleus	protein binding	Pf00023, Pf00531, Pf00791, Pf04621, Pf12737, Pf12796, Pf13606, Pf13637, Pf13857, Pf15087, Pf15229, Pf15279, Pf15427			5	ENSMMUG00000008633.3		1	0.966	0.967	0.768	1.019	0.904	1.019	1.137	-0.05	-0.05	-0.38	0.03	-0.15	0.03	0.18	0.849165	0.937646	0.194269	0.995868	0.629299
G7MX09	-	#N/A		FALSE	High	Master Protein	G7MX09	Uncharacterized protein OS=Macaca mulatta GN=EGK_17426 PE=4 SV=1	0	1381.67	55	141	721	2	1	2992	326.6	5	2591.31	141	cell organization and biogenesis		protein binding	Pf12072						136	0.919	0.951	0.874	1.043	0.96	1.008	1.01	-0.12	-0.07	-0.19	0.06	-0.06	0.01	0.01	0.711242	0.995151	0.791904	0.948833	0.99437
H9Z8Z8	4130	MAP1A		FALSE	High	Master Protein	H9Z8Z8	Microtubule-associated protein 1A OS=Macaca mulatta GN=MAP1A PE=2 SV=1	0	1374.97	59	141	719	1	1	2762	300.4	4.94	2581.36	141	cell organization and biogenesis		protein binding	Pf12072, Pf14073						0	1.037	1.324	1.403	1.299	1.232	1.018	0.911	0.05	0.4	0.49	0.38	0.3	0.03	-0.13	0.939747	0.906512	0.752851	0.523749	0.983758
F7FGX1	4130	MAP1A		FALSE	High	Master Protein	F7FGX1	Microtubule associated protein 1A OS=Macaca mulatta GN=MAP1A PE=4 SV=2	0	1353.44	56	139	712	1	1	2910	316.9	4.97	2556.22	139	cell organization and biogenesis		protein binding	Pf12072			7	ENSMMUG00000007255.3		0	1.189	1.004	1.148	0.89	1.111	1.054	1.151	0.25	0.01	0.2	-0.17	0.15	0.08	0.2	0.884944	0.892761	0.999745	0.640972	0.952077
I0FP57	1213	CLTC		FALSE	High	Master Protein	I0FP57	Clathrin heavy chain OS=Macaca mulatta GN=CLTC PE=2 SV=1	0	1219.34	65	99	791	6	1	1682	192.3	5.69	2764.63	99	cell organization and biogenesis;transport	membrane	protein binding;structural molecule activity	Pf00637, Pf01394, Pf04053, Pf09268, Pf13838	711563	CLTC	16		Synaptic vesicle cycle; Lysosome; Bacterial invasion of epithelial cells; Endocrine and other factor-regulated calcium reabsorption; Endocytosis; Huntington's disease	110	0.995	0.989	0.955	0.991	0.955	0.997	0.995	-0.01	-0.02	-0.07	-0.01	-0.07	-0.01	-0.01	0.935592	0.991336	0.999254	0.997533	0.989496
G7MU92	-	#N/A		FALSE	High	Master Protein	G7MU92	Microtubule-associated protein 1B OS=Macaca mulatta GN=EGK_16567 PE=4 SV=1	0	1204.29	57	113	640	110	1	2468	270.3	4.81	2239.47	113	cell organization and biogenesis		protein binding							0	0.984	0.993	0.872	1.05	0.94	1.04	1.06	-0.02	-0.01	-0.2	0.07	-0.09	0.06	0.08	0.972336	0.98682	0.778897	0.921048	0.974663
F7GQ74	-	#N/A		FALSE	High	Master Protein	F7GQ74	Clathrin heavy chain OS=Macaca mulatta GN=DHX40 PE=3 SV=2	0	1138.27	63	94	759	1	1	1654	189	5.68	2632.22	94	cell organization and biogenesis;transport	membrane	protein binding;structural molecule activity	Pf00637, Pf01394, Pf04053, Pf09268, Pf13838			16	ENSMMUG00000010509.3		0	1.172	1.164	1.015	0.969	1.005	0.976	1.161	0.23	0.22	0.02	-0.05	0.01	-0.03	0.22	0.648044	0.980217	0.957638	0.911058	0.821051
F6W8M4	6712	SPTBN2		FALSE	High	Master Protein	F6W8M4	Spectrin beta chain OS=Macaca mulatta GN=SPTBN2 PE=2 SV=2	0	1084.26	59	124	415	110	1	2390	270.9	6.1	1427.7	124	cell organization and biogenesis;regulation of biological process;response to stimulus;transport	cytoplasm;cytoskeleton;cytosol;membrane	protein binding;structural molecule activity	Pf00169, Pf00307, Pf00435, Pf11971, Pf15410	713419	SPTBN2	14	ENSMMUG00000020359.3		1	0.93	0.876	0.94	0.951	0.941	1.01	0.931	-0.1	-0.19	-0.09	-0.07	-0.09	0.01	-0.1	0.80494	0.840257	0.977002	0.961584	0.977105
A0A1D5QD28	23499	MACF1		FALSE	High	Master Protein	A0A1D5QD28	Microtubule-actin crosslinking factor 1 OS=Macaca mulatta GN=MACF1 PE=4 SV=1	0	1083.38	30	189	323	5	1	7558	856.8	5.4	1013.13	189	regulation of biological process;response to stimulus	cytoplasm;cytoskeleton	catalytic activity;metal ion binding;protein binding	Pf00036, Pf00307, Pf00435, Pf00681, Pf01576, Pf02187, Pf06009, Pf11971, Pf13499, Pf13833			1	ENSMMUG00000009562.3		153	1.012	1.027	0.957	1.025	1.02	1.01	1.079	0.02	0.04	-0.06	0.04	0.03	0.01	0.11	0.864003	0.956166	0.999254	0.988588	0.948983
H9F7C6	23499	MACF1		FALSE	High	Master Protein	H9F7C6	Microtubule-actin cross-linking factor 1 isoform a (Fragment) OS=Macaca mulatta GN=MACF1 PE=2 SV=1	0	1076.2	42	184	316	1	1	5373	613.4	5.39	1008.18	184	regulation of biological process;response to stimulus	cytoplasm;cytoskeleton	catalytic activity;metal ion binding;protein binding	Pf00036, Pf00307, Pf00435, Pf02187, Pf06009, Pf11971, Pf13499, Pf13833						0	0.999	0.783	0.813	0.882	0.84	1.125	1.031	0	-0.35	-0.3	-0.18	-0.25	0.17	0.04	0.894564	0.0635455	0.155342	0.544546	0.120514
F6X558	23499	MACF1		FALSE	High	Master Protein	F6X558	Microtubule-actin crosslinking factor 1 OS=Macaca mulatta GN=MACF1 PE=4 SV=2	0	1074.25	41	184	316	1	1	5430	619.9	5.41	1008.64	184	regulation of biological process;response to stimulus	cytoplasm;cytoskeleton	catalytic activity;metal ion binding;protein binding	Pf00036, Pf00307, Pf00435, Pf02187, Pf06009, Pf11971, Pf13499, Pf13833	718651	LOC718651; MACF1	1	ENSMMUG00000009562.3		0	1.109	1.163	0.975	1.094	1.037	1.043	1.18	0.15	0.22	-0.04	0.13	0.05	0.06	0.24	0.904857	0.98682	0.895015	0.995868	0.911856
A0A1D5QMU7	8927	BSN		FALSE	High	Master Protein	A0A1D5QMU7	Bassoon presynaptic cytomatrix protein OS=Macaca mulatta GN=BSN PE=4 SV=1	0	1048.66	45	126	332	10	1	3932	417.2	7.42	1146.79	126	cell organization and biogenesis		metal ion binding	Pf05715			2	ENSMMUG00000014537.3		111	0.925	0.977	0.904	1.067	0.992	1.011	1.016	-0.11	-0.03	-0.15	0.09	-0.01	0.02	0.02	0.760794	0.996961	0.902962	0.819714	0.985368
A0A1D5R5P8	-	#N/A		FALSE	High	Master Protein	A0A1D5R5P8	Uncharacterized protein OS=Macaca mulatta GN=MYH9 PE=3 SV=1	0	1012.15	54	102	369	57	1	1981	229.1	5.64	1307.18	102	metabolic process;transport	extracellular	catalytic activity;motor activity;nucleotide binding;protein binding;transporter activity	Pf00063, Pf01442, Pf01496, Pf01576, Pf01765, Pf02736, Pf04111, Pf04156, Pf05266, Pf05911, Pf06637, Pf07888, Pf09731, Pf11068, Pf11559, Pf12128, Pf13094	695017	MYH9	10	ENSMMUG00000006101.3	Tight junction	34	0.968	0.964	0.997	0.979	1.02	0.983	0.99	-0.05	-0.05	0	-0.03	0.03	-0.02	-0.01	0.979921	0.998284	0.999745	0.995868	0.948983
F7HRA5	4628	MYH10		FALSE	High	Master Protein	F7HRA5	Myosin heavy chain 10 OS=Macaca mulatta GN=MYH10 PE=3 SV=2	0	977.5	57	112	396	3	1	2007	232.4	5.55	1353.48	112	metabolic process;transport	cytoplasm	catalytic activity;motor activity;nucleotide binding;protein binding;transporter activity	Pf00063, Pf00769, Pf01496, Pf01576, Pf02736, Pf04111, Pf05622, Pf05911, Pf06637, Pf07888, Pf09726, Pf12128, Pf13094, Pf13514	721979	MYH10	16	ENSMMUG00000023803.3		105	0.958	0.984	0.897	1	0.943	0.973	1.007	-0.06	-0.02	-0.16	0	-0.09	-0.04	0.01	0.947652	0.995151	0.895015	0.997098	0.978958
G7MIM0	-	#N/A		FALSE	High	Master Protein	G7MIM0	Uncharacterized protein OS=Macaca mulatta GN=EGK_11633 PE=4 SV=1	0	973.69	40	118	305	2	1	4131	441.8	7.5	1040.45	118	cell organization and biogenesis		metal ion binding	Pf05715						0	0.976	0.711	1.109	0.685	1.142	0.941	1.006	-0.03	-0.49	0.15	-0.55	0.19	-0.09	0.01	0.829917	0.00641961	0.999745	0.000264224	0.998184
A0A1D5QLL7	4628	MYH10		FALSE	High	Master Protein	A0A1D5QLL7	Myosin heavy chain 10 OS=Macaca mulatta GN=MYH10 PE=3 SV=1	0	960.668	56	110	392	1	1	2010	232.9	5.53	1336.34	110			catalytic activity;motor activity;nucleotide binding;protein binding	Pf00063, Pf00769, Pf01496, Pf01576, Pf02736, Pf04111, Pf05622, Pf05911, Pf06637, Pf07888, Pf09726, Pf11180, Pf12128, Pf13094, Pf13514			16	ENSMMUG00000023803.3		0	0.809	0.971	0.905	1.127	1.663	0.939	1.488	-0.31	-0.04	-0.14	0.17	0.73	-0.09	0.57	0.0661499	0.744376	0.648183	0.988588	0.0534056
H9FTB9	287	ANK2		FALSE	High	Master Protein	H9FTB9	Ankyrin-2 isoform 2 OS=Macaca mulatta GN=ANK2 PE=2 SV=1	0	934.543	66	94	401	1	1	1884	207.1	6.33	1485.15	94	regulation of biological process;response to stimulus		protein binding	Pf00023, Pf00531, Pf00791, Pf12796, Pf13606, Pf13637, Pf13857						1	0.817	0.997	0.719	1.133	1.229	0.929	1.395	-0.29	0	-0.48	0.18	0.3	-0.11	0.48	0.0426553	0.880401	0.047337	0.984519	0.963686
I2CT44	287	ANK2		FALSE	High	Master Protein	I2CT44	Ankyrin-2 isoform 3 OS=Macaca mulatta GN=ANK2 PE=2 SV=1	0	926.178	66	93	397	1	1	1863	204.7	6.27	1473.42	93	regulation of biological process;response to stimulus		protein binding	Pf00023, Pf00531, Pf00791, Pf12796, Pf13606, Pf13637, Pf13857						0	0.953	1.379	0.948	1.184	1.289	0.818	1.296	-0.07	0.46	-0.08	0.24	0.37	-0.29	0.37	0.766455	0.827001	0.691052	0.960526	0.944111
F7H4E5	287	ANK2		FALSE	High	Master Protein	F7H4E5	Ankyrin 2 OS=Macaca mulatta GN=ANK2 PE=4 SV=2	0	900.749	65	92	378	2	1	1915	211	6.35	1382.42	92	regulation of biological process;response to stimulus		protein binding	Pf00023, Pf00531, Pf00791, Pf12796, Pf13606, Pf13637, Pf13857			5	ENSMMUG00000008633.3		0
H9FI98	5339	PLEC		FALSE	High	Master Protein	H9FI98	Plectin isoform 1 (Fragment) OS=Macaca mulatta GN=PLEC PE=2 SV=1	0	898.825	59	113	362	1	1	1838	210.2	5.41	1265.37	113		cytoskeleton	protein binding	Pf00681, Pf07812						0
F7C628	83660	TLN2		FALSE	High	Master Protein	F7C628	Talin 2 OS=Macaca mulatta GN=TLN2 PE=4 SV=2	0	855.081	52	104	257	8	1	2542	271.3	5.55	871.2	104	cell organization and biogenesis	cytoskeleton	protein binding;structural molecule activity	Pf00373, Pf01608, Pf02174, Pf08913, Pf09141, Pf09379	705008	TLN2	7	ENSMMUG00000011503.3	Focal adhesion; Platelet activation; Rap1 signaling pathway; HTLV-I infection	87	0.991	1.032	0.985	1.051	0.97	1.009	0.976	-0.01	0.05	-0.02	0.07	-0.04	0.01	-0.04	0.949839	0.950219	0.999745	0.913583	0.997715
F6RAQ1	-	#N/A		FALSE	High	Master Protein	F6RAQ1	Dystonin OS=Macaca mulatta GN=DST PE=4 SV=2	0	841.268	32	149	249	6	1	5537	633.2	5.78	785.17	149	cell organization and biogenesis	cytoplasm;cytoskeleton	metal ion binding;protein binding	Pf00036, Pf00307, Pf00435, Pf02187, Pf02463, Pf11971, Pf13499, Pf13833	100430705	DST	4	ENSMMUG00000000777.3		113	1.015	1.018	1.018	0.994	1.06	0.991	1.057	0.02	0.03	0.03	-0.01	0.08	-0.01	0.08	0.848676	0.963586	0.996623	0.999898	0.834106
G7MPN1	-	#N/A		FALSE	High	Master Protein	G7MPN1	Uncharacterized protein OS=Macaca mulatta GN=EGK_15039 PE=4 SV=1	0	817.479	23	145	243	2	1	7544	856.8	5.25	764.84	145	cell organization and biogenesis	cytoplasm;cytoskeleton	metal ion binding;protein binding	Pf00307, Pf00435, Pf00681, Pf02187, Pf11971, Pf13499, Pf13833						0
G7N2F0	-	#N/A		FALSE	High	Master Protein	G7N2F0	Uncharacterized protein OS=Macaca mulatta GN=EGK_19834 PE=4 SV=1	0	808.231	35	122	265	57	1	4376	479.8	6.48	844.35	122	regulation of biological process;response to stimulus		protein binding	Pf00023, Pf00531, Pf00791, Pf12796, Pf13606, Pf13637, Pf13857						44	0.971	0.991	1.028	1.018	1.06	0.997	1	-0.04	-0.01	0.04	0.03	0.08	0	0	0.987482	0.988744	0.97893	0.995868	0.832806
G7MQ38	-	#N/A		FALSE	High	Master Protein	G7MQ38	Uncharacterized protein (Fragment) OS=Macaca mulatta GN=EGK_15245 PE=4 SV=1	0	792.918	21	148	201	3	1	8777	1008.4	5.54	602.61	148	cell organization and biogenesis	membrane	protein binding	Pf00307, Pf00435, Pf10541						106	1.031	1.065	1.131	1.043	1.145	1.01	1.043	0.04	0.09	0.18	0.06	0.2	0.01	0.06	0.727981	0.848555	0.692278	0.950812	0.383622
F6S2X3	79026	AHNAK		FALSE	High	Master Protein	F6S2X3	AHNAK nucleoprotein OS=Macaca mulatta GN=AHNAK PE=4 SV=2	0	787.467	51	134	283	16	1	5597	597	6.04	740.64	134	cell organization and biogenesis;regulation of biological process	cytoplasm;cytoskeleton;cytosol;membrane;nucleus	protein binding;RNA binding;structural molecule activity				14	ENSMMUG00000022301.3		95	1.045	1.125	1.181	0.983	1.291	0.914	1.142	0.06	0.17	0.24	-0.02	0.37	-0.13	0.19	0.594207	0.517603	0.475067	0.997098	0.0189576
G7MXL3	-	#N/A		FALSE	High	Master Protein	G7MXL3	Uncharacterized protein (Fragment) OS=Macaca mulatta GN=EGK_17553 PE=4 SV=1	0	780.372	51	93	233	1	1	2336	249.6	5.55	798.62	93	cell organization and biogenesis	cytoskeleton	protein binding;structural molecule activity	Pf00373, Pf02174, Pf08913, Pf09141, Pf09379						0
A0A1D5RAT4	23345	SYNE1		FALSE	High	Master Protein	A0A1D5RAT4	Spectrin repeat containing nuclear envelope protein 1 OS=Macaca mulatta GN=SYNE1 PE=4 SV=1	0	776.117	21	146	196	2	1	8759	1005.7	5.55	576.33	146	cell organization and biogenesis	membrane	protein binding	Pf00307, Pf00435, Pf10541			4	ENSMMUG00000019048.3		0	1.033	1.132	1.105	1.194	1.25	1.089	1.168	0.05	0.18	0.14	0.26	0.32	0.12	0.22	0.973396	0.996159	0.999745	0.742802	0.891891
A0A1D5R702	478	ATP1A3		FALSE	High	Master Protein	A0A1D5R702	Sodium/potassium-transporting ATPase subunit alpha OS=Macaca mulatta GN=ATP1A3 PE=3 SV=1	0	740.69	58	55	748	35	1	1024	113.1	5.43	2518.26	55	transport	membrane	catalytic activity;metal ion binding;nucleotide binding;transporter activity	Pf00122, Pf00689, Pf00690, Pf00702, Pf08282, Pf12710, Pf13246			19	ENSMMUG00000017427.3		2	1.052	0.989	0.928	0.937	0.972	0.997	1.102	0.07	-0.02	-0.11	-0.09	-0.04	0	0.14	0.515636	0.991087	0.960284	0.894208	0.999754
F6PYE7	2194	FASN		FALSE	High	Master Protein	F6PYE7	Fatty acid synthase OS=Macaca mulatta GN=FASN PE=2 SV=2	0	725.674	44	85	247	1	1	2510	272.5	6.38	849.55	85	cell differentiation;metabolic process;response to stimulus	cytosol;Golgi;membrane;mitochondrion	catalytic activity;protein binding;RNA binding	Pf00106, Pf00107, Pf00109, Pf00698, Pf00975, Pf01262, Pf02801, Pf08659, Pf13602, Pf14765	715708	FASN	16	ENSMMUG00000012811.3	AMPK signaling pathway; Fatty acid biosynthesis; Fatty acid metabolism; Metabolic pathways; Insulin signaling pathway	78	0.981	0.989	0.973	1.005	0.982	0.997	0.99	-0.03	-0.02	-0.04	0.01	-0.03	0	-0.02	0.981619	0.991336	0.999745	0.997098	0.994379
H9FR77	2194	FASN		FALSE	High	Master Protein	H9FR77	Fatty acid synthase OS=Macaca mulatta GN=FASN PE=2 SV=1	0	725.366	44	85	246	1	1	2510	272.5	6.38	847.01	85	metabolic process		catalytic activity	Pf00106, Pf00107, Pf00109, Pf00698, Pf00975, Pf01262, Pf02801, Pf08659, Pf13602, Pf14765						0	0.952	0.939	0.963	0.949	0.976	0.962	0.966	-0.07	-0.09	-0.05	-0.08	-0.03	-0.06	-0.05	0.721633	0.787913	0.895015	0.768557	0.656973
A0A1D5QW32	1808	DPYSL2		FALSE	High	Master Protein	A0A1D5QW32	Dihydropyrimidinase like 2 OS=Macaca mulatta GN=DPYSL2 PE=4 SV=1	0	693.196	77	42	1029	37	1	677	73.5	6.35	3548.62	42	cell organization and biogenesis;cellular component movement;regulation of biological process	cytoplasm	catalytic activity;protein binding	Pf01979, Pf07969, Pf13147, Pf13594	712368	DPYSL2	8	ENSMMUG00000012718.3	Axon guidance	8	1.097	1.034	1.018	0.961	0.931	1.02	1.003	0.13	0.05	0.03	-0.06	-0.1	0.03	0	0.128955	0.94492	0.996623	0.981908	0.956616
A0A1D5R1L9	477	ATP1A2		FALSE	High	Master Protein	A0A1D5R1L9	Sodium/potassium-transporting ATPase subunit alpha OS=Macaca mulatta GN=ATP1A4 PE=2 SV=1	0	676.738	57	60	590	38	1	1020	112.2	5.66	1933.07	60	transport	membrane	catalytic activity;metal ion binding;nucleotide binding;transporter activity	Pf00122, Pf00689, Pf00690, Pf00702, Pf08282, Pf12710, Pf13246	720191	ATP1A2	1	ENSMMUG00000017833.3	Thyroid hormone signaling pathway; Adrenergic signaling in cardiomyocytes; Pancreatic secretion; Mineral absorption; Proximal tubule bicarbonate reclamation; Aldosterone-regulated sodium reabsorption; Salivary secretion; Insulin secretion; Thyroid hormone synthesis; Carbohydrate digestion and absorption; Endocrine and other factor-regulated calcium reabsorption; Protein digestion and absorption; …	27	1.049	0.991	0.969	0.962	1.034	1.018	1.119	0.07	-0.01	-0.05	-0.06	0.05	0.03	0.16	0.551006	0.987991	0.999745	0.98439	0.920038
G7MLZ9	-	#N/A		FALSE	High	Master Protein	G7MLZ9	Uncharacterized protein OS=Macaca mulatta GN=EGK_13980 PE=4 SV=1	0	675.446	27	103	200	23	1	4814	525.3	6.07	632.01	103	cell organization and biogenesis		metal ion binding;protein binding	Pf00168, Pf00595, Pf05715, Pf09770						68	0.957	0.939	0.918	1.006	0.985	1.025	1.028	-0.06	-0.09	-0.12	0.01	-0.02	0.04	0.04	0.941614	0.98682	0.94033	0.997098	0.994004
F6RS18	-	#N/A		FALSE	High	Master Protein	F6RS18	Dmx like 2 OS=Macaca mulatta GN=DMXL2 PE=4 SV=2	0	672.522	36	88	228	2	1	3037	339.6	6.39	796.16	88	cell organization and biogenesis;cellular homeostasis		protein binding	Pf00400, Pf12234	693954	LOC693954; DMXL2	7	ENSMMUG00000000754.3		78	0.941	0.912	0.906	0.969	0.955	0.999	0.992	-0.09	-0.13	-0.14	-0.05	-0.07	0	-0.01	0.879439	0.96006	0.912028	0.99206	0.989698
G7NCU2	-	#N/A		FALSE	High	Master Protein	G7NCU2	Uncharacterized protein (Fragment) OS=Macaca mulatta GN=EGK_06115 PE=4 SV=1	0	667.871	54	113	253	4	1	4447	477.9	5.83	658.64	113										0	0.989	1.04	1.182	1.047	1.345	0.996	1.125	-0.02	0.06	0.24	0.07	0.43	-0.01	0.17	0.928813	0.997298	0.8851	0.99833	0.307666
H9FRY5	-	#N/A		FALSE	High	Master Protein	H9FRY5	DmX-like protein 2 isoform 1 OS=Macaca mulatta GN=DMXL2 PE=2 SV=1	0	660.771	35	87	223	1	1	3037	339.6	6.42	779.73	87			protein binding	Pf00400, Pf12234						0	0.642	1.257	1.064	1.408	3.212	0.719	1.939	-0.64	0.33	0.09	0.49	1.68	-0.48	0.96	2.40291e-07	0.879654	0.999078	0.113409	1.33194e-15
F7HTD6	347733	TUBB2B		FALSE	High	Master Protein	F7HTD6	Tubulin beta chain OS=Macaca mulatta GN=TUBB2B PE=3 SV=1	0	651.875	84	36	1251	1	1	445	49.9	4.89	4075.55	36	cell organization and biogenesis;cellular component movement;regulation of biological process	cytoplasm;cytoskeleton;nucleus	catalytic activity;nucleotide binding;protein binding;structural molecule activity	Pf00091, Pf03953, Pf10644	708415	TUBB2B; LOC708415	4	ENSMMUG00000023785.3	Gap junction; Phagosome	11	1.126	0.939	1.02	0.894	0.831	1.072	0.918	0.17	-0.09	0.03	-0.16	-0.27	0.1	-0.12	0.0351721	0.98682	0.995444	0.542387	0.428032
A0A1D5QYU3	10383	TUBB4B		FALSE	High	Master Protein	A0A1D5QYU3	Tubulin beta chain OS=Macaca mulatta GN=TUBB4B PE=3 SV=1	0	638.153	84	37	1323	1	1	445	49.8	4.89	4290.65	37	cell organization and biogenesis	cytoplasm;cytoskeleton	catalytic activity;nucleotide binding;structural molecule activity	Pf00091, Pf03953, Pf10644	100425863	TUBB2C; TUBB4B	15	ENSMMUG00000012164.3	Gap junction; Phagosome	11	1.328	0.978	1.08	0.782	0.778	1.062	0.957	0.41	-0.03	0.11	-0.35	-0.36	0.09	-0.06	3.65047e-09	0.996961	0.895015	0.00484283	0.110221
H9EMC3	6812	STXBP1		FALSE	High	Master Protein	H9EMC3	Syntaxin-binding protein 1 isoform b OS=Macaca mulatta GN=STXBP1 PE=2 SV=1	0	636.717	77	43	545	2	1	594	67.5	6.96	1867.95	43	transport			Pf00995	707185	STXBP1	15			0	1.035	1.009	1.079	1.118	1.021	1.147	0.98	0.05	0.01	0.11	0.16	0.03	0.2	-0.03	0.917584	0.991336	0.996623	0.886775	0.98265
A0A1D5QPK0	-	#N/A		FALSE	High	Master Protein	A0A1D5QPK0	Tubulin beta chain OS=Macaca mulatta GN=TUBB4A PE=3 SV=1	0	636.602	85	38	1250	5	1	444	49.6	4.88	4043.74	38	cell organization and biogenesis	cytoplasm;cytoskeleton	catalytic activity;nucleotide binding;structural molecule activity	Pf00091, Pf03953, Pf10644	703019	LOC703019; TUBB4A	19	ENSMMUG00000014216.3	Gap junction; Phagosome	45	1.134	1.053	1.098	0.929	0.906	1	0.936	0.18	0.07	0.13	-0.11	-0.14	0	-0.1	0.0264274	0.88734	0.832962	0.835206	0.895452
A0A1D5Q217	6812	STXBP1		FALSE	High	Master Protein	A0A1D5Q217	Syntaxin binding protein 1 OS=Macaca mulatta GN=STXBP1 PE=2 SV=1	0	632.773	77	44	542	3	1	603	68.7	6.77	1848.66	44	transport			Pf00995	707185	STXBP1	15	ENSMMUG00000016421.3		54	1.032	1.088	1.066	1.101	0.971	1.044	0.94	0.05	0.12	0.09	0.14	-0.04	0.06	-0.09	0.724738	0.727796	0.917715	0.582983	0.998547
F6UZQ6	57142	RTN4		FALSE	High	Master Protein	F6UZQ6	Reticulon OS=Macaca mulatta GN=RTN4 PE=4 SV=1	0	629.34	68	52	347	48	1	1193	130	4.5	1240.87	52	cell organization and biogenesis;cellular component movement;regulation of biological process	endoplasmic reticulum;membrane	protein binding;RNA binding	Pf02453	619181	RTN4	13	ENSMMUG00000021299.3	Alzheimer's disease	4	0.949	0.883	0.887	0.969	0.924	1.041	0.988	-0.08	-0.18	-0.17	-0.05	-0.11	0.06	-0.02	0.90576	0.868255	0.857831	0.99206	0.94085
A0A1D5Q1B7	476	ATP1A1		FALSE	High	Master Protein	A0A1D5Q1B7	Sodium/potassium-transporting ATPase subunit alpha OS=Macaca mulatta GN=ATP1A1 PE=3 SV=1	0	628.682	50	53	585	33	1	1038	114.3	5.54	1948.12	53	transport	membrane	catalytic activity;metal ion binding;nucleotide binding;transporter activity	Pf00122, Pf00689, Pf00690, Pf00702, Pf08282, Pf12710, Pf13246			1	ENSMMUG00000008151.3		2	0.992	1.077	0.955	1.105	1.023	1.018	1.062	-0.01	0.11	-0.07	0.14	0.03	0.03	0.09	0.946704	0.787913	0.999254	0.551076	0.94391
G7NFD2	7094	TLN1		FALSE	High	Master Protein	G7NFD2	Talin-1 OS=Macaca mulatta GN=TLN1 PE=2 SV=1	0	624.806	47	86	153	71	1	2541	269.6	6.07	528.48	86	cell organization and biogenesis	cytoskeleton	protein binding;structural molecule activity	Pf00373, Pf01608, Pf02174, Pf08913, Pf09141, Pf09379	696298	TLN1	15			0	1.024	1.167	1.158	1.061	1.154	0.932	1.02	0.03	0.22	0.21	0.09	0.21	-0.1	0.03	0.781356	0.292819	0.574091	0.857839	0.334141
G7MQH0	-	#N/A		FALSE	High	Master Protein	G7MQH0	Tubulin beta chain OS=Macaca mulatta GN=EGK_14422 PE=3 SV=1	0	624.21	80	35	1164	1	1	445	49.9	4.86	3820.65	35	cell organization and biogenesis	cytoplasm;cytoskeleton	catalytic activity;nucleotide binding;structural molecule activity	Pf00091, Pf03953						0	1.353	0.871	0.869	0.736	0.642	1.144	1	0.44	-0.2	-0.2	-0.44	-0.64	0.19	0	3.46356e-08	0.680769	0.765246	0.000266559	0.00138076
A0A1D5REI1	1759	DNM1		FALSE	High	Master Protein	A0A1D5REI1	Dynamin 1 OS=Macaca mulatta GN=DNM1 PE=3 SV=1	0	623.951	68	57	401	1	1	864	97.1	7.91	1312.15	57	transport		catalytic activity;nucleotide binding	Pf00169, Pf00350, Pf01031, Pf02212			15	ENSMMUG00000013717.3		0	0.961	1.21	1.132	1.221	1.311	0.97	1.112	-0.06	0.27	0.18	0.29	0.39	-0.04	0.15	0.791096	0.98682	0.999745	0.840307	0.921078
A0A1D5QMW6	1759	DNM1		FALSE	High	Master Protein	A0A1D5QMW6	Dynamin 1 OS=Macaca mulatta GN=DNM1 PE=3 SV=1	0	622.992	70	58	416	1	1	835	94	6.64	1378.38	58	transport		catalytic activity;nucleotide binding	Pf00169, Pf00350, Pf01031, Pf02212			15	ENSMMUG00000013717.3		4	1.024	1.089	1.024	1.053	0.962	0.99	0.962	0.03	0.12	0.03	0.07	-0.06	-0.01	-0.06	0.833266	0.848555	0.998851	0.972975	0.979037
H9H3L6	3329	HSPD1		FALSE	High	Master Protein	H9H3L6	Heat shock protein family D (Hsp60) member 1 OS=Macaca mulatta GN=HSPD1 PE=3 SV=2	0	613.38	75	44	408	44	1	610	64.9	7.42	1355.9	44	cell organization and biogenesis;cell proliferation;metabolic process;regulation of biological process;response to stimulus;transport	cell surface;cytoplasm;cytosol;endosome;membrane;mitochondrion;organelle lumen	nucleotide binding;protein binding;RNA binding	Pf00118			2	ENSMMUG00000010489.3		0	1.049	0.941	1.118	0.905	0.98	1.008	0.92	0.07	-0.09	0.16	-0.14	-0.03	0.01	-0.12	0.555666	0.98682	0.750494	0.653632	0.995321
H9F0T6	1759	DNM1		FALSE	High	Master Protein	H9F0T6	Dynamin-1 isoform 1 (Fragment) OS=Macaca mulatta GN=DNM1 PE=2 SV=1	0	604.525	66	58	386	0	1	854	96.2	7.53	1271.14	58	transport		catalytic activity;nucleotide binding	Pf00169, Pf00350, Pf01031, Pf02212						68	1.027	1.031	1.082	1.05	0.967	1.046	0.919	0.04	0.04	0.11	0.07	-0.05	0.06	-0.12	0.759078	0.951508	0.892765	0.918428	0.997715
A0A1D5QRV5	4741	NEFM		FALSE	High	Master Protein	A0A1D5QRV5	Neurofilament medium OS=Macaca mulatta GN=NEFM PE=3 SV=1	0	592.437	54	56	413	2	1	919	103.1	4.88	1469.26	56	cell organization and biogenesis;regulation of biological process		structural molecule activity	Pf00038, Pf07888, Pf10186, Pf10498, Pf12128, Pf13166	711196	NEFM	8	ENSMMUG00000000639.3	Amyotrophic lateral sclerosis (ALS)	55	1.059	1.257	1.077	1.137	1.301	0.957	1.279	0.08	0.33	0.11	0.18	0.38	-0.06	0.36	0.449118	0.0500702	0.895015	0.310065	0.0143824
G7MUB7	3308	HSPA4		FALSE	High	Master Protein	G7MUB7	Heat shock 70 kDa protein 4 OS=Macaca mulatta GN=HSPA4 PE=2 SV=1	0	588.871	66	50	258	47	1	840	94.3	5.19	865.51	50	cell organization and biogenesis		nucleotide binding	Pf00012, Pf06723						3	0.956	0.955	0.983	0.991	0.958	0.992	0.932	-0.06	-0.07	-0.02	-0.01	-0.06	-0.01	-0.1	0.938402	0.996961	0.999745	0.997533	0.993186
H9EPW4	-	#N/A		FALSE	High	Master Protein	H9EPW4	Transitional endoplasmic reticulum ATPase OS=Macaca mulatta GN=VCP PE=2 SV=1	0	587.093	79	52	276	52	1	806	89.3	5.26	989.74	52	cell organization and biogenesis;metabolic process;regulation of biological process;response to stimulus;transport	cytosol;endoplasmic reticulum;membrane;nucleus;proteasome	catalytic activity;enzyme regulator activity;nucleotide binding;protein binding;RNA binding	Pf00004, Pf00910, Pf01057, Pf01078, Pf02359, Pf02933, Pf05496, Pf05673, Pf06068, Pf07724, Pf07726, Pf07728, Pf09336, Pf13191, Pf13207, Pf13401	698707	LOC698707; VCP	15	ENSMMUG00000020190.3	Protein processing in endoplasmic reticulum; Legionellosis	0	0.986	0.982	1.064	1.026	1.043	1.03	0.967	-0.02	-0.03	0.09	0.04	0.06	0.04	-0.05	0.966589	0.995666	0.921121	0.988587	0.896012
G8F1E9	-	#N/A		FALSE	High	Master Protein	G8F1E9	Neurofilament medium polypeptide (Fragment) OS=Macaca mulatta GN=EGK_21230 PE=3 SV=1	0	586.584	58	55	387	1	1	861	96.7	4.82	1386.77	55	cell organization and biogenesis;regulation of biological process		structural molecule activity	Pf00038, Pf10186, Pf10498, Pf12128, Pf13166						0	1.328	0.369	0.462	0.301	0.351	1.082	1.011	0.41	-1.44	-1.11	-1.73	-1.51	0.11	0.02	0.241656	3.77164e-14	2.75571e-08	1.04983e-15	1.33194e-15
I0FPV7	347733	TUBB2B		FALSE	High	Master Protein	I0FPV7	Tubulin beta chain OS=Macaca mulatta GN=TUBB2B PE=2 SV=1	0	586.559	84	37	1202	3	1	445	49.7	4.89	3939.49	37	cell organization and biogenesis	cytoplasm;cytoskeleton	catalytic activity;nucleotide binding;structural molecule activity	Pf00091, Pf03953, Pf10644	574113	TUBB	4			5	1.191	1.026	1.031	0.931	0.89	1.081	1.028	0.25	0.04	0.04	-0.1	-0.17	0.11	0.04	0.000718442	0.96006	0.974092	0.846689	0.820399
G7MT40	-	#N/A		FALSE	High	Master Protein	G7MT40	Uncharacterized protein OS=Macaca mulatta GN=EGK_15803 PE=3 SV=1	0	586.541	79	48	465	48	1	608	68.8	6.37	1709.62	48	transport	extracellular		Pf00273						0	1.13	0.991	0.963	0.887	0.709	1.011	0.833	0.18	-0.01	-0.05	-0.17	-0.5	0.02	-0.26	0.031844	0.987991	0.999745	0.465358	0.00618393
I0FSN6	-	#N/A		FALSE	High	Master Protein	I0FSN6	Pyruvate kinase OS=Macaca mulatta GN=PKM2 PE=2 SV=1	0	582.143	73	40	550	0	1	531	57.9	7.84	1962.53	40	metabolic process		catalytic activity;metal ion binding	Pf00224, Pf02887	697742	PKM	7		Carbon metabolism; Central carbon metabolism in cancer; Pyruvate metabolism; Metabolic pathways; Biosynthesis of amino acids; Viral carcinogenesis; Purine metabolism; Type II diabetes mellitus; Glycolysis / Gluconeogenesis; Glucagon signaling pathway	46	1.046	0.969	1.086	0.942	0.957	1.016	0.921	0.06	-0.05	0.12	-0.09	-0.06	0.02	-0.12	0.588501	0.998964	0.875282	0.916261	0.992029
A0A1D5QZP3	-	#N/A		FALSE	High	Master Protein	A0A1D5QZP3	Actinin alpha 1 OS=Macaca mulatta GN=ACTN1 PE=4 SV=1	0	578.54	63	49	294	3	1	914	105.5	5.41	1031.93	49	cell organization and biogenesis		metal ion binding;protein binding	Pf00036, Pf00307, Pf00435, Pf08726, Pf11971, Pf13405, Pf13833	711994	LOC711994; ACTN1	7	ENSMMUG00000010767.3	Tight junction; Systemic lupus erythematosus; Adherens junction; Focal adhesion; Amoebiasis; Viral carcinogenesis; Regulation of actin cytoskeleton; Arrhythmogenic right ventricular cardiomyopathy (ARVC); Leukocyte transendothelial migration	51	0.938	1.021	1.012	1.14	1.01	1.048	0.936	-0.09	0.03	0.02	0.19	0.01	0.07	-0.1	0.856203	0.963161	0.999254	0.290502	0.964352
G7NT38	7317	UBA1		FALSE	High	Master Protein	G7NT38	Ubiquitin-activating enzyme E1 OS=Macaca mulatta GN=UBA1 PE=2 SV=1	0	571.617	57	47	287	47	1	1058	117.8	5.9	1024.66	47	metabolic process		catalytic activity;nucleotide binding	Pf00899, Pf02134, Pf09358, Pf10585						0	0.994	1.025	1.116	1.022	1.05	0.992	0.935	-0.01	0.04	0.16	0.03	0.07	-0.01	-0.1	0.939706	0.96006	0.753865	0.992055	0.876922
F6SIE0	-	#N/A		FALSE	High	Master Protein	F6SIE0	ATP synthase subunit beta OS=Macaca mulatta GN=ATP5B PE=3 SV=2	0	565.542	69	28	563	28	1	529	56.4	5.34	1984.48	28	metabolic process;transport		catalytic activity;nucleotide binding;transporter activity	Pf00006, Pf00306, Pf02874			11	ENSMMUG00000001027.3		0	1.12	0.944	1.083	0.86	0.893	1.021	0.922	0.16	-0.08	0.12	-0.22	-0.16	0.03	-0.12	0.0462178	0.987991	0.884779	0.2324	0.835279
H9FQN3	-	#N/A		FALSE	High	Master Protein	H9FQN3	AP complex subunit beta OS=Macaca mulatta GN=AP2B1 PE=2 SV=1	0	564.203	59	53	309	28	1	951	105.6	5.34	1073.06	53	transport	cytoplasm;membrane	protein binding;transporter activity	Pf01602, Pf02883, Pf09066, Pf12717, Pf13646	100429215	LOC100429215; AP2B1	16		Synaptic vesicle cycle; Endocrine and other factor-regulated calcium reabsorption; Huntington's disease; Endocytosis	22	0.947	0.92	0.927	1.034	0.909	1.064	0.929	-0.08	-0.12	-0.11	0.05	-0.14	0.09	-0.11	0.90256	0.963586	0.957638	0.972026	0.904788
F7H8N0	1272	CNTN1		FALSE	High	Master Protein	F7H8N0	Contactin 1 OS=Macaca mulatta GN=CNTN1 PE=4 SV=2	0	561.921	55	47	401	47	1	1087	120.9	6.04	1271.56	47	cell organization and biogenesis;regulation of biological process		protein binding	Pf00041, Pf00047, Pf07679, Pf07686, Pf13895, Pf13927			11	ENSMMUG00000021163.3		0	0.971	0.973	0.899	1.009	0.964	1.006	1.041	-0.04	-0.04	-0.15	0.01	-0.05	0.01	0.06	0.987482	0.997448	0.895015	0.995868	0.995321
A0A1D5R070	1759	DNM1		FALSE	High	Master Protein	A0A1D5R070	Dynamin 1 OS=Macaca mulatta GN=DNM1 PE=3 SV=1	0	561.002	58	53	389	1	1	873	98.1	6.79	1271.57	53	transport		catalytic activity;nucleotide binding	Pf00169, Pf00350, Pf01031, Pf02212			15	ENSMMUG00000013717.3		1	0.937	1.055	1.042	1.172	1.084	1.041	0.975	-0.09	0.08	0.06	0.23	0.12	0.06	-0.04	0.61598	0.996961	0.999745	0.730016	0.99437
A0A1D5QH19	6262	RYR2		FALSE	High	Master Protein	A0A1D5QH19	Ryanodine receptor 2 OS=Macaca mulatta GN=RYR2 PE=4 SV=1	0	560.985	26	100	168	2	1	4930	559.7	6.06	521.69	100	cellular homeostasis;regulation of biological process;transport	membrane	metal ion binding;protein binding;transporter activity	Pf00520, Pf00622, Pf01365, Pf02026, Pf02815, Pf06459, Pf08454, Pf08709, Pf13499, Pf14070			1	ENSMMUG00000001060.3		82	0.932	0.935	0.972	1.026	1.093	1.023	1.048	-0.1	-0.1	-0.04	0.04	0.13	0.03	0.07	0.818395	0.980038	0.999745	0.988588	0.66735
A0A1D5Q1J3	4644	MYO5A		FALSE	High	Master Protein	A0A1D5Q1J3	Myosin VA OS=Macaca mulatta GN=MYO5A PE=4 SV=1	0	560.816	45	74	230	73	1	1855	215.2	8.41	763.03	74	cell organization and biogenesis;cellular component movement;metabolic process;regulation of biological process;transport	cytoplasm;cytoskeleton;extracellular;Golgi	catalytic activity;motor activity;nucleotide binding;protein binding	Pf00063, Pf00612, Pf00769, Pf01442, Pf01576, Pf01843, Pf02463, Pf04111, Pf04156, Pf05557, Pf05615, Pf05622, Pf06160, Pf06548, Pf07888, Pf07926, Pf09726, Pf09731, Pf10174, Pf12128, Pf12325, Pf12718, Pf13851, Pf15070, Pf15236	574273	MYO5A	7	ENSMMUG00000007509.3		1	0.962	0.997	0.832	1.034	0.917	0.998	1.061	-0.06	0	-0.27	0.05	-0.12	0	0.09	0.962832	0.98682	0.549248	0.972026	0.928209
F7BEU8	-	#N/A		FALSE	High	Master Protein	F7BEU8	Microtubule-associated protein OS=Macaca mulatta GN=MAP4 PE=4 SV=2	0	552.392	30	73	208	24	1	2768	296.5	6.13	635.33	73		cytoplasm;cytoskeleton	protein binding	Pf00418			2	ENSMMUG00000003823.3		47	0.945	0.94	0.956	0.961	1.012	0.966	1	-0.08	-0.09	-0.06	-0.06	0.02	-0.05	0	0.895996	0.98682	0.999254	0.981908	0.962378
F6QAX2	-	#N/A		FALSE	High	Master Protein	F6QAX2	Tubulin beta chain OS=Macaca mulatta GN=TUBB3 PE=3 SV=1	0	550.609	82	32	871	13	1	450	50.4	4.93	2801.35	32	cell organization and biogenesis	cytoplasm;cytoskeleton	catalytic activity;nucleotide binding;structural molecule activity	Pf00091, Pf03953, Pf10644	699231	TUBB3	20	ENSMMUG00000029059.2	Phagosome; Gap junction	4	1.154	1.045	1.039	0.91	0.858	1.005	0.954	0.21	0.06	0.05	-0.14	-0.22	0.01	-0.07	0.00826394	0.915736	0.966213	0.701855	0.621913
F6QN38	6262	RYR2		FALSE	High	Master Protein	F6QN38	Ryanodine receptor 2 OS=Macaca mulatta GN=RYR2 PE=4 SV=2	0	549.025	26	100	164	2	1	4940	560.8	6.01	504.83	100	cellular homeostasis;regulation of biological process;transport	membrane	metal ion binding;protein binding;transporter activity	Pf00520, Pf00622, Pf01365, Pf02026, Pf02815, Pf06459, Pf08454, Pf08709, Pf13499, Pf13833, Pf14070			1	ENSMMUG00000001060.3		0	1.093	1.074	1.188	1.102	1.124	1.122	1.034	0.13	0.1	0.25	0.14	0.17	0.17	0.05	0.964115	0.963586	0.999745	0.995868	0.980295
I2CYJ9	2670	GFAP		FALSE	High	Master Protein	I2CYJ9	Glial fibrillary acidic protein isoform 1 OS=Macaca mulatta GN=GFAP PE=2 SV=1	0	548.359	83	56	739	53	1	432	49.8	5.52	2407.98	56	transport		catalytic activity;motor activity;structural molecule activity;transporter activity	Pf00038, Pf01496, Pf01576, Pf04732, Pf05761, Pf13270						3	1.118	0.923	0.847	0.823	0.769	0.996	1.015	0.16	-0.11	-0.24	-0.28	-0.38	-0.01	0.02	0.0507929	0.963586	0.645096	0.0551056	0.0828325
I0FRX6	4629	MYH11		FALSE	High	Master Protein	I0FRX6	Myosin-11 isoform SM1A OS=Macaca mulatta GN=MYH11 PE=2 SV=1	0	548.204	39	67	204	1	1	1969	227.4	5.55	691.79	67	cell organization and biogenesis;metabolic process;transport	cytoskeleton	catalytic activity;motor activity;nucleotide binding;protein binding;structural molecule activity;transporter activity	Pf00038, Pf00063, Pf01496, Pf01576, Pf02463, Pf02736, Pf04111, Pf04156, Pf05622, Pf05911, Pf06160, Pf07888, Pf09311, Pf09726, Pf09731, Pf10079, Pf12128, Pf12252, Pf12325, Pf13094, Pf13166						17	1.41	1.511	1.512	0.814	1.403	0.76	1.308	0.5	0.6	0.6	-0.3	0.49	-0.4	0.39	7.27069e-08	0.0101253	0.0822352	0.0914941	0.097629
F7EBV3	288	ANK3		FALSE	High	Master Protein	F7EBV3	Ankyrin 3 OS=Macaca mulatta GN=ANK3 PE=4 SV=2	0	544.709	44	69	184	4	1	1889	206.3	7.06	607.97	69	regulation of biological process;response to stimulus		protein binding	Pf00023, Pf00531, Pf00791, Pf12796, Pf13606, Pf13637, Pf13857			9	ENSMMUG00000003589.3		0	1.037	1.023	1.176	1.052	1.122	1.066	0.989	0.05	0.03	0.23	0.07	0.17	0.09	-0.02	0.968595	0.974703	0.935072	0.997331	0.989496
A0A1D5Q8E8	4719	NDUFS1		FALSE	High	Master Protein	A0A1D5Q8E8	NADH:ubiquinone oxidoreductase core subunit S1 OS=Macaca mulatta GN=NDUFS1 PE=3 SV=1	0	539.102	74	43	274	43	1	741	81	6.79	976.51	43	metabolic process	membrane	catalytic activity	Pf00111, Pf00384, Pf09326, Pf10588, Pf13510			12	ENSMMUG00000016788.3		0	1.009	1.065	1.015	1.012	0.938	0.959	0.933	0.01	0.09	0.02	0.02	-0.09	-0.06	-0.1	0.882758	0.848426	0.999099	0.995868	0.970181
H9YUP4	-	#N/A		FALSE	High	Master Protein	H9YUP4	Actinin alpha 1 OS=Macaca mulatta GN=ACTN1 PE=2 SV=1	0	538.97	62	47	276	1	1	892	103	5.41	978.41	47	cell organization and biogenesis	cytoskeleton;membrane	metal ion binding;protein binding	Pf00036, Pf00307, Pf00435, Pf08726, Pf11971, Pf13405, Pf13499	711994	LOC711994; ACTN1	7	ENSMMUG00000010767.3		0	1.303	1.232	1.099	0.938	1.071	0.992	1.269	0.38	0.3	0.14	-0.09	0.1	-0.01	0.34	0.530115	0.97225	0.979653	0.800353	0.916292
F6Y0X7	7846	TUBA1A		FALSE	High	Master Protein	F6Y0X7	Tubulin alpha chain OS=Macaca mulatta GN=TUBA1A PE=3 SV=2	0	535.738	76	35	1538	1	1	451	50.1	5.06	5524.86	35	cell organization and biogenesis	cytoplasm;cytoskeleton	catalytic activity;nucleotide binding;structural molecule activity	Pf00091, Pf03953	574194	TUBA1A	11	ENSMMUG00000009788.3		42	1.263	1.009	1.025	0.827	0.799	1.035	0.984	0.34	0.01	0.04	-0.27	-0.32	0.05	-0.02	1.81186e-06	0.963586	0.983311	0.0670147	0.201941
G7MQ44	-	#N/A		FALSE	High	Master Protein	G7MQ44	Uncharacterized protein (Fragment) OS=Macaca mulatta GN=EGK_15252 PE=4 SV=1	0	535.356	53	57	160	1	1	1729	186.1	4.41	551.36	57	regulation of biological process;response to stimulus;transport		protein binding	Pf03832						0	1.62	1.329	3.237	0.832	2.42	1.014	1.211	0.7	0.41	1.69	-0.27	1.27	0.02	0.28	0.00872187	0.885472	6.70359e-10	0.272418	3.04775e-07
H9G276	9590	AKAP12		FALSE	High	Master Protein	H9G276	A-kinase anchor protein 12 isoform 1 OS=Macaca mulatta GN=AKAP12 PE=2 SV=1	0	535.102	52	57	158	1	1	1783	191.2	4.4	546.85	57	metabolic process;regulation of biological process;response to stimulus;transport		catalytic activity;protein binding	Pf03832						51	1.131	1.37	1.067	1.164	1.089	0.961	1.154	0.18	0.45	0.09	0.22	0.12	-0.06	0.21	0.0307789	0.00196457	0.914276	0.163028	0.689194
F7HKA9	27445	PCLO		FALSE	High	Master Protein	F7HKA9	Piccolo presynaptic cytomatrix protein OS=Macaca mulatta GN=PCLO PE=4 SV=2	0	531.696	25	83	154	3	1	4079	449.9	5.59	482.02	83	cell organization and biogenesis;regulation of biological process;response to stimulus;transport		protein binding	Pf00168, Pf00595			3	ENSMMUG00000021678.3		0	1.17	1.273	1.193	0.979	1.278	0.9	1.253	0.23	0.35	0.26	-0.03	0.35	-0.15	0.33	0.705028	0.873916	0.980185	0.90016	0.87547
F6RV78	5834	PYGB		FALSE	High	Master Protein	F6RV78	Alpha-1,4 glucan phosphorylase OS=Macaca mulatta GN=PYGB PE=2 SV=2	0	521.694	66	52	281	40	1	843	96.5	7.01	909.37	52	metabolic process	cytoplasm;membrane	catalytic activity	Pf00343	705777	PYGB	10	ENSMMUG00000009199.3	Glucagon signaling pathway; Metabolic pathways; Insulin signaling pathway; Insulin resistance; Starch and sucrose metabolism	0	0.994	1.007	1.092	0.99	1.009	0.977	0.918	-0.01	0.01	0.13	-0.01	0.01	-0.03	-0.12	0.937477	0.968817	0.854566	0.997098	0.967546
H9EU66	-	#N/A		FALSE	High	Master Protein	H9EU66	Synapsin-1 isoform Ia OS=Macaca mulatta GN=SYN1 PE=2 SV=1	0	518.242	73	37	422	1	1	705	74.1	9.82	1631.22	37	transport		catalytic activity;nucleotide binding	Pf02078, Pf02750, Pf08443, Pf10581	100423092	LOC100423092; SYN1	X			2	0.96	1.013	1.049	1.146	1.013	1.086	0.928	-0.06	0.02	0.07	0.2	0.02	0.12	-0.11	0.884944	0.996961	0.999745	0.673001	0.994004
H9EP12	-	#N/A		FALSE	High	Master Protein	H9EP12	Calcium-transporting ATPase OS=Macaca mulatta GN=ATP2A2 PE=2 SV=1	0	517.998	49	45	222	44	1	1042	114.7	5.38	777.89	45	transport	endoplasmic reticulum;membrane	catalytic activity;metal ion binding;nucleotide binding;transporter activity	Pf00122, Pf00689, Pf00690, Pf00702, Pf08282, Pf12710, Pf13246						2	0.995	0.953	0.849	0.971	0.925	1.014	1.083	-0.01	-0.07	-0.24	-0.04	-0.11	0.02	0.11	0.935645	0.996159	0.660351	0.995868	0.94391
H9F0F3	5339	PLEC		FALSE	High	Master Protein	H9F0F3	Plectin isoform 1c (Fragment) OS=Macaca mulatta GN=PLEC PE=2 SV=1	0	512.883	58	65	231	1	1	1195	136.2	6.68	799.56	65		cytoskeleton	protein binding	Pf00307, Pf11971						0	0.85	0.97	1.138	1.197	1.217	1.048	0.909	-0.24	-0.04	0.19	0.26	0.28	0.07	-0.14	0.324367	0.828133	0.999745	0.940977	0.997715
H9FNG0	10128	LRPPRC		FALSE	High	Master Protein	H9FNG0	Leucine-rich PPR motif-containing protein, mitochondrial OS=Macaca mulatta GN=LRPPRC PE=2 SV=1	0	512.405	54	71	206	4	1	1397	158.2	5.99	676.45	71			protein binding	Pf12854, Pf13041, Pf13812						62	0.971	1.012	1.019	0.979	0.987	0.939	0.94	-0.04	0.02	0.03	-0.03	-0.02	-0.09	-0.09	0.989561	0.963586	0.995444	0.995868	0.993186
I2CUD4	1400	CRMP1		FALSE	High	Master Protein	I2CUD4	Dihydropyrimidinase-related protein 1 isoform 1 OS=Macaca mulatta GN=CRMP1 PE=2 SV=1	0	506.68	73	38	350	5	1	686	74.2	6.89	1244.84	38	cell organization and biogenesis;cellular component movement	cytoplasm	catalytic activity	Pf01979, Pf07969, Pf13147, Pf13594	711349	CRMP1	5			35	1.025	0.901	0.926	0.962	0.877	1.094	0.97	0.04	-0.15	-0.11	-0.06	-0.19	0.13	-0.04	0.778017	0.935111	0.956186	0.984519	0.745282
F6PZA6	8867	SYNJ1		FALSE	High	Master Protein	F6PZA6	Synaptojanin 1 OS=Macaca mulatta GN=SYNJ1 PE=4 SV=2	0	502.877	57	59	256	59	1	1314	145	7.43	849.63	59	metabolic process;transport		catalytic activity;RNA binding	Pf02383, Pf03372, Pf08952	707829	SYNJ1	3	ENSMMUG00000004624.3		0	0.916	0.946	0.979	1.024	0.998	0.992	0.933	-0.13	-0.08	-0.03	0.03	0	-0.01	-0.1	0.668269	0.991336	0.999745	0.988829	0.980184
F6QED1	161	AP2A2		FALSE	High	Master Protein	F6QED1	Adaptor related protein complex 2 alpha 2 subunit OS=Macaca mulatta GN=AP2A2 PE=4 SV=2	0	501.393	57	45	228	1	1	953	105.4	6.93	754.85	45	transport	cytoplasm;membrane	protein binding;transporter activity	Pf01602, Pf02296, Pf02883, Pf13646			14	ENSMMUG00000003620.3		0	1.012	1.052	1.065	1.078	1.036	1.036	0.985	0.02	0.07	0.09	0.11	0.05	0.05	-0.02	0.942786	0.991336	0.999745	0.995868	0.914356
H9EU25	-	#N/A		FALSE	High	Master Protein	H9EU25	Synapsin-1 isoform Ib OS=Macaca mulatta GN=SYN1 PE=2 SV=1	0	501.139	72	37	394	3	1	669	70	9.85	1537.46	37	transport		catalytic activity;nucleotide binding	Pf02078, Pf02750, Pf08443, Pf10581	100423092	LOC100423092; SYN1	X			38	1.012	0.91	1.009	0.958	0.902	1.065	0.905	0.02	-0.14	0.01	-0.06	-0.15	0.09	-0.14	0.864133	0.954946	0.999745	0.972975	0.884254
A0A1D5QB91	50	ACO2		FALSE	High	Master Protein	A0A1D5QB91	Aconitase 2 OS=Macaca mulatta GN=ACO2 PE=4 SV=1	0	499.735	56	38	370	38	1	803	87.6	7.4	1338.66	38	metabolic process			Pf00330, Pf00694			10	ENSMMUG00000001454.3		0	1.016	1.03	1.057	1.024	0.961	1.01	0.923	0.02	0.04	0.08	0.03	-0.06	0.01	-0.12	0.8424	0.952252	0.935792	0.989072	0.99437
F7E3S4	493	ATP2B4		FALSE	High	Master Protein	F7E3S4	Calcium-transporting ATPase OS=Macaca mulatta GN=ATP2B1 PE=3 SV=1	0	498.134	41	46	248	25	1	1258	138.7	6.04	837.21	46	cellular homeostasis;transport	membrane;nucleus	catalytic activity;metal ion binding;nucleotide binding;protein binding;transporter activity	Pf00122, Pf00689, Pf00690, Pf00702, Pf08282, Pf12424, Pf12710, Pf13246			11	ENSMMUG00000023378.3		24	0.97	0.954	0.947	1.029	0.949	1.046	0.972	-0.04	-0.07	-0.08	0.04	-0.07	0.06	-0.04	0.984723	0.996961	0.989643	0.981908	0.981642
F6ZKL2	23236	PLCB1		FALSE	High	Master Protein	F6ZKL2	Phosphoinositide phospholipase C OS=Macaca mulatta GN=PLCB1 PE=2 SV=1	0	493.951	51	57	198	57	1	1216	138.5	6.23	664.82	57	cell differentiation;metabolic process;regulation of biological process;response to stimulus	cytoplasm;nucleus	catalytic activity;enzyme regulator activity;metal ion binding;protein binding;signal transducer activity	Pf00168, Pf00387, Pf00388, Pf08703, Pf09279	718387	PLCB1	10	ENSMMUG00000004313.3	Circadian entrainment; Phosphatidylinositol signaling system; Chagas disease (American trypanosomiasis); Glutamatergic synapse; Chemokine signaling pathway; Long-term potentiation; Gastric acid secretion; AGE-RAGE signaling pathway in diabetic complications; Melanogenesis; African trypanosomiasis; NOD-like receptor signaling pathway; Alzheimer's disease; Gap junction; Estrogen signaling pathway; …	0	0.944	0.958	0.732	1.095	0.93	1.079	1.199	-0.08	-0.06	-0.45	0.13	-0.1	0.11	0.26	0.890254	0.996961	0.0550472	0.63571	0.954757
F7FU95	10128	LRPPRC		FALSE	High	Master Protein	F7FU95	Leucine rich pentatricopeptide repeat containing OS=Macaca mulatta GN=LRPPRC PE=4 SV=2	0	493.893	53	68	195	1	1	1377	156.2	6.16	642.29	68	metabolic process;regulation of biological process	chromosome;cytoplasm;cytoskeleton;membrane;mitochondrion;nucleus	catalytic activity;DNA binding;protein binding;RNA binding	Pf12854, Pf13041, Pf13812			13	ENSMMUG00000019841.3		0	1.036	3.898	1.174	3.806	1.315	1.012	1.16	0.05	1.96	0.23	1.93	0.4	0.02	0.21	0.961012	1.88969e-15	0.999745	1.04983e-15	0.864165
I0FRC9	3312	HSPA8		FALSE	High	Master Protein	I0FRC9	Heat shock cognate 71 kDa protein isoform 1 OS=Macaca mulatta GN=HSPA8 PE=2 SV=1	0	492.214	65	40	481	21	1	646	70.9	5.52	1663.82	40	cell organization and biogenesis		nucleotide binding	Pf00012, Pf02463, Pf06723	707989	HSPA8	14		Toxoplasmosis; Protein processing in endoplasmic reticulum; Estrogen signaling pathway; Epstein-Barr virus infection; MAPK signaling pathway; Influenza A; Legionellosis; Longevity regulating pathway - multiple species; Endocytosis; Measles; Antigen processing and presentation; Spliceosome	19	0.995	0.956	1.002	0.976	0.969	1.017	0.963	-0.01	-0.07	0	-0.03	-0.04	0.02	-0.05	0.93344	0.996961	0.999745	0.995868	0.997715
G7MY48	-	#N/A		FALSE	High	Master Protein	G7MY48	Pyruvate kinase OS=Macaca mulatta GN=EGK_17651 PE=3 SV=1	0	492.202	68	38	482	6	1	533	58.1	7.49	1673.23	38	metabolic process		catalytic activity;metal ion binding	Pf00224, Pf02887						0	0.95	0.933	1.143	0.998	0.97	1.017	0.806	-0.07	-0.1	0.19	0	-0.04	0.02	-0.31	0.892271	0.96006	0.764102	0.995868	0.979003
F6Y4T3	-	#N/A		FALSE	High	Master Protein	F6Y4T3	Uncharacterized protein OS=Macaca mulatta GN=CKB PE=3 SV=2	0	491.161	82	28	750	26	1	410	45.5	5.87	2675.76	28	metabolic process		catalytic activity;nucleotide binding	Pf00217, Pf02807			13	ENSMMUG00000018977.2	Arginine and proline metabolism; Metabolic pathways	2	1.105	1.066	1.091	0.964	0.979	0.999	0.992	0.14	0.09	0.13	-0.05	-0.03	0	-0.01	0.0921138	0.845103	0.858586	0.988588	0.995972
H9FRS7	2316	FLNA		FALSE	High	Master Protein	H9FRS7	Filamin-A isoform 2 OS=Macaca mulatta GN=FLNA PE=2 SV=1	0	488.769	36	70	137	60	1	2647	280.6	6.09	469.89	70			protein binding	Pf00307, Pf00630						8	1.135	1.166	1.222	0.954	1.201	0.929	1.116	0.18	0.22	0.29	-0.07	0.26	-0.11	0.16	0.0256854	0.297948	0.287934	0.968141	0.145627
A0A1D5R978	4905	NSF		FALSE	High	Master Protein	A0A1D5R978	N-ethylmaleimide sensitive factor, vesicle fusing ATPase OS=Macaca mulatta GN=NSF PE=4 SV=1	0	487.837	68	49	370	1	1	769	85.1	7.62	1229.36	49	metabolic process;response to stimulus		catalytic activity;nucleotide binding;RNA binding	Pf00004, Pf00910, Pf01078, Pf02359, Pf02933, Pf05272, Pf05496, Pf06068, Pf07724, Pf07728, Pf13173, Pf13191, Pf13207, Pf13401	715297	NSF	16	ENSMMUG00000005548.3	Vasopressin-regulated water reabsorption; GABAergic synapse; Synaptic vesicle cycle	0	1.129	1.23	1.323	1.138	1.183	1.044	1.01	0.17	0.3	0.4	0.19	0.24	0.06	0.01	0.904853	0.963586	0.884924	0.972696	0.994379
A0A1D5Q7F7	4905	NSF		FALSE	High	Master Protein	A0A1D5Q7F7	N-ethylmaleimide sensitive factor, vesicle fusing ATPase OS=Macaca mulatta GN=NSF PE=4 SV=1	0	486.884	70	51	373	3	1	744	82.6	6.81	1231.37	51			nucleotide binding	Pf00004, Pf00910, Pf01078, Pf02359, Pf02933, Pf05272, Pf05496, Pf06068, Pf07724, Pf07728, Pf13173, Pf13191, Pf13207, Pf13401			16	ENSMMUG00000005548.3		53	0.99	0.897	1.03	0.923	0.934	1.019	0.898	-0.01	-0.16	0.04	-0.12	-0.1	0.03	-0.16	0.952029	0.922533	0.974595	0.7925	0.962022
F6SYJ3	226	ALDOA		FALSE	High	Master Protein	F6SYJ3	Fructose-bisphosphate aldolase OS=Macaca mulatta GN=ALDOA PE=3 SV=1	0	484.494	43	36	501	26	1	743	78.8	8.72	1967.16	36	metabolic process	membrane	catalytic activity	Pf00274			20	ENSMMUG00000000983.3		10	1.071	1.019	1.061	0.918	0.99	0.965	1	0.1	0.03	0.08	-0.12	-0.01	-0.05	0	0.31579	0.963161	0.926849	0.762227	0.988559
G7N6W3	-	#N/A		FALSE	High	Master Protein	G7N6W3	Tubulin alpha chain (Fragment) OS=Macaca mulatta GN=EGK_03611 PE=3 SV=1	0	483.994	72	34	1321	0	1	449	49.8	5.1	4724.34	34	cell organization and biogenesis		catalytic activity;nucleotide binding;structural molecule activity	Pf00091, Pf03953						2	1.247	1.084	1.005	0.833	0.812	0.958	1.007	0.32	0.12	0.01	-0.26	-0.3	-0.06	0.01	3.18888e-06	0.805956	0.999745	0.0474206	0.334146
H9FQK7	160	AP2A1		FALSE	High	Master Protein	H9FQK7	AP-2 complex subunit alpha-1 isoform 1 OS=Macaca mulatta GN=AP2A1 PE=2 SV=1	0	482.887	64	52	206	29	1	976	107.3	7.08	702.47	52	transport	cytoplasm;membrane	transporter activity	Pf01602, Pf02296, Pf02883, Pf13646						24	0.943	0.942	0.874	0.992	0.919	0.993	0.991	-0.08	-0.09	-0.19	-0.01	-0.12	-0.01	-0.01	0.885715	0.98682	0.788084	0.998523	0.930187
F7GST0	3326	HSP90AB1		FALSE	High	Master Protein	F7GST0	Heat shock protein 90 alpha family class B member 1 OS=Macaca mulatta GN=HSP90AB1 PE=2 SV=2	0	479.626	63	45	403	37	1	724	83.2	5.03	1348.64	45	cell organization and biogenesis;metabolic process;regulation of biological process;response to stimulus	cytoplasm;cytosol;extracellular;membrane;mitochondrion;nucleus	enzyme regulator activity;nucleotide binding;protein binding;RNA binding	Pf00183, Pf02518, Pf13589	702293	HSP90AB1	4	ENSMMUG00000022686.3	Prostate cancer; Estrogen signaling pathway; Progesterone-mediated oocyte maturation; PI3K-Akt signaling pathway; NOD-like receptor signaling pathway; Antigen processing and presentation; Pathways in cancer; Protein processing in endoplasmic reticulum	9	0.999	0.935	0.884	0.968	0.933	1.035	1.055	0	-0.1	-0.18	-0.05	-0.1	0.05	0.08	0.916103	0.9788	0.845966	0.992055	0.960515
F7HT50	523	ATP6V1A		FALSE	High	Master Protein	F7HT50	V-type proton ATPase catalytic subunit A OS=Macaca mulatta GN=ATP6V1A PE=2 SV=1	0	474.879	77	41	349	41	1	617	68.3	5.52	1033.78	41	metabolic process;transport	membrane	catalytic activity;nucleotide binding;transporter activity	Pf00006, Pf00306, Pf02874	709958	ATP6V1A	2	ENSMMUG00000020740.3	Phagosome; Metabolic pathways; Collecting duct acid secretion; Oxidative phosphorylation; Rheumatoid arthritis; mTOR signaling pathway; Synaptic vesicle cycle	0	0.968	0.942	1.013	1.012	0.984	1.039	0.94	-0.05	-0.09	0.02	0.02	-0.02	0.06	-0.09	0.979682	0.98682	0.999254	0.995868	0.99437
F7ED68	4747	NEFL		FALSE	High	Master Protein	F7ED68	Neurofilament light OS=Macaca mulatta GN=NEFL PE=2 SV=1	0	474.787	78	47	370	42	1	543	61.4	4.65	1227.98	47	cell organization and biogenesis;cellular component movement;regulation of biological process;response to stimulus;transport	cytoplasm	catalytic activity;motor activity;protein binding;structural molecule activity	Pf00038, Pf01576	641444	NEFL	8	ENSMMUG00000003348.3	Amyotrophic lateral sclerosis (ALS)	0	1.059	1.139	1.056	1.035	1.105	0.962	1.108	0.08	0.19	0.08	0.05	0.14	-0.06	0.15	0.447783	0.438662	0.937573	0.97192	0.599416
F7HU82	81	ACTN4		FALSE	High	Master Protein	F7HU82	Actinin alpha 4 OS=Macaca mulatta GN=ACTN4 PE=2 SV=1	0	474.356	63	48	206	4	1	911	104.8	5.44	733.03	48	cell organization and biogenesis;cellular component movement;regulation of biological process;response to stimulus;transport	cytoplasm;cytoskeleton;cytosol;nucleus	DNA binding;metal ion binding;protein binding;RNA binding	Pf00307, Pf00435, Pf08726, Pf11971, Pf13499	693666	ACTN4	19	ENSMMUG00000006429.3	Viral carcinogenesis; Amoebiasis; Tight junction; Systemic lupus erythematosus; Regulation of actin cytoskeleton; Adherens junction; Arrhythmogenic right ventricular cardiomyopathy (ARVC); Focal adhesion; Leukocyte transendothelial migration	0	1.094	1.167	1.162	1.063	0.963	0.997	0.907	0.13	0.22	0.22	0.09	-0.05	0	-0.14	0.671567	0.911322	0.942918	0.997098	0.840269
F7BMS3	1400	CRMP1		FALSE	High	Master Protein	F7BMS3	Collapsin response mediator protein 1 OS=Macaca mulatta GN=CRMP1 PE=2 SV=1	0	473.733	74	34	343	1	1	572	62.1	7.03	1210.83	34	cell organization and biogenesis;cellular component movement	cytoplasm	catalytic activity	Pf01979, Pf07969, Pf13147, Pf13594	711349	CRMP1	5	ENSMMUG00000019563.3		0	1.036	1.105	1.116	1.055	1.133	0.988	1.051	0.05	0.14	0.16	0.08	0.18	-0.02	0.07	0.956424	0.98682	0.989643	0.997533	0.974663
A0A1D5R787	81	ACTN4		FALSE	High	Master Protein	A0A1D5R787	Actinin alpha 4 OS=Macaca mulatta GN=ACTN4 PE=4 SV=1	0	472.202	63	48	204	4	1	906	104.3	5.5	717.19	48			metal ion binding;protein binding	Pf00307, Pf00435, Pf08726, Pf11971, Pf13499, Pf13833	693666	ACTN4	19	ENSMMUG00000006429.3		29	1.014	1.113	1.054	1.129	1.037	1.028	0.997	0.02	0.15	0.08	0.18	0.05	0.04	0	0.855541	0.592683	0.943055	0.365103	0.912506
H9EMK7	-	#N/A		FALSE	High	Master Protein	H9EMK7	LDL receptor related protein 1 OS=Macaca mulatta GN=LRP1 PE=2 SV=1	0	470.415	22	76	145	76	1	4544	504.4	5.4	453.61	76	regulation of biological process;transport	cytosol;membrane	metal ion binding;protein binding;receptor activity;RNA binding	Pf00057, Pf00058, Pf07645, Pf12662, Pf14670	710965	LRP1	11	ENSMMUG00000021782.3	Alzheimer's disease; Malaria	0	0.993	1.007	0.968	1.002	0.997	0.988	1.023	-0.01	0.01	-0.05	0	0	-0.02	0.03	0.941278	0.967382	0.999745	0.997098	0.980295
F7BS31	79784	MYH14		FALSE	High	Master Protein	F7BS31	Myosin heavy chain 14 OS=Macaca mulatta GN=MYH14 PE=3 SV=2	0	468.181	41	70	132	58	1	1995	227.6	5.57	451.93	70			catalytic activity;motor activity;nucleotide binding;protein binding	Pf00063, Pf01576, Pf12128	719560	LOC719560; MYH14	19	ENSMMUG00000001427.3		0	1.053	1.128	1.145	1.021	1.158	0.954	1.065	0.07	0.17	0.2	0.03	0.21	-0.07	0.09	0.505274	0.502415	0.632395	0.99206	0.311881
H9Z5S3	161	AP2A2		FALSE	High	Master Protein	H9Z5S3	AP-2 complex subunit alpha-2 isoform 1 OS=Macaca mulatta GN=AP2A2 PE=2 SV=1	0	466.435	56	45	227	9	1	940	104.1	6.9	745.53	45	transport	cytoplasm;membrane	transporter activity	Pf01602, Pf02296, Pf02883, Pf13646						26	0.957	0.964	0.93	1.033	0.946	1.025	0.973	-0.06	-0.05	-0.11	0.05	-0.08	0.04	-0.04	0.940844	0.99855	0.962026	0.972696	0.979229
F6Z728	5837	PYGM		FALSE	High	Master Protein	F6Z728	Alpha-1,4 glucan phosphorylase OS=Macaca mulatta GN=PYGM PE=2 SV=1	0	465.927	63	52	223	38	1	842	97.1	7.03	721	52	metabolic process	cytoplasm	catalytic activity	Pf00343	717451	PYGM	14	ENSMMUG00000022604.3	Starch and sucrose metabolism; Insulin signaling pathway; Glucagon signaling pathway; Insulin resistance; Metabolic pathways	16	0.974	0.988	1.162	0.99	1.112	0.976	0.931	-0.04	-0.02	0.22	-0.01	0.15	-0.03	-0.1	0.999158	0.992096	0.55431	0.997098	0.560638
H9ESF6	309	ANXA6		FALSE	High	Master Protein	H9ESF6	Annexin OS=Macaca mulatta GN=ANXA6 PE=2 SV=1	0	462.257	74	48	228	2	1	673	75.7	5.55	817.91	48	cell organization and biogenesis;cellular homeostasis;regulation of biological process;response to stimulus;transport	membrane;mitochondrion	metal ion binding;nucleotide binding;protein binding;transporter activity	Pf00191	711612	ANXA6	6	ENSMMUG00000021053.3		50	0.937	0.92	0.88	0.981	0.967	0.999	1.029	-0.09	-0.12	-0.18	-0.03	-0.05	0	0.04	0.850239	0.963586	0.825334	0.995868	0.996888
A0A1D5QJA5	4976	OPA1		FALSE	High	Master Protein	A0A1D5QJA5	OPA1, mitochondrial dynamin like GTPase OS=Macaca mulatta GN=OPA1 PE=3 SV=1	0	460.779	56	56	199	56	1	996	115.4	7.64	667.81	56	cell death;cell organization and biogenesis	mitochondrion	catalytic activity;nucleotide binding	Pf00350, Pf01926			2	ENSMMUG00000009765.3		0	0.948	0.902	0.95	0.966	0.904	1.016	0.902	-0.08	-0.15	-0.07	-0.05	-0.15	0.02	-0.15	0.90576	0.935416	0.996164	0.988829	0.889157
F6Q724	3098	HK1		FALSE	High	Master Protein	F6Q724	Hexokinase 1 OS=Macaca mulatta GN=HK1 PE=3 SV=2	0	456.132	53	51	294	2	1	921	102.6	6.77	961.75	51	cellular homeostasis;metabolic process	cytosol;membrane;mitochondrion	catalytic activity;nucleotide binding	Pf00349, Pf03727	711922	HK1	9	ENSMMUG00000015302.3	Glycolysis / Gluconeogenesis; Starch and sucrose metabolism; Insulin signaling pathway; Neomycin, kanamycin and gentamicin biosynthesis; Amino sugar and nucleotide sugar metabolism; Fructose and mannose metabolism; Carbon metabolism; Carbohydrate digestion and absorption; Galactose metabolism; Metabolic pathways; HIF-1 signaling pathway; Central carbon metabolism in cancer; Type II diabetes melli…	0	1.068	1.135	3.536	0.991	3.198	0.933	0.966	0.1	0.18	1.82	-0.01	1.68	-0.1	-0.05	0.965033	0.995151	9.65974e-14	0.972026	1.33194e-15
F7FLQ1	2664	GDI1		FALSE	High	Master Protein	F7FLQ1	Rab GDP dissociation inhibitor OS=Macaca mulatta GN=GDI1 PE=2 SV=1	0	454.173	72	31	368	22	1	447	50.6	5.14	1187.49	31	metabolic process;regulation of biological process;response to stimulus;transport	cytoplasm	catalytic activity;enzyme regulator activity	Pf00996	700139	GDI1	X	ENSMMUG00000005502.3		0	0.986	0.923	1.066	1.007	0.994	1.076	0.92	-0.02	-0.12	0.09	0.01	-0.01	0.11	-0.12	0.965033	0.963586	0.916495	0.997098	0.982826
G7N2A3	-	#N/A		FALSE	High	Master Protein	G7N2A3	Uncharacterized protein OS=Macaca mulatta GN=EGK_19775 PE=3 SV=1	0	451.74	51	51	293	2	1	952	106.1	7.12	959.61	51	cellular homeostasis;metabolic process		catalytic activity;nucleotide binding	Pf00349, Pf03727						53	0.983	0.897	0.959	0.887	0.915	0.973	0.939	-0.02	-0.16	-0.06	-0.17	-0.13	-0.04	-0.09	0.973665	0.919911	0.999745	0.468574	0.921078
F6TA37	6854	SYN2		FALSE	High	Master Protein	F6TA37	Synapsin II OS=Macaca mulatta GN=SYN2 PE=2 SV=1	0	451.448	62	25	474	2	1	582	63.1	8.41	1597.05	25	transport	membrane	catalytic activity;nucleotide binding	Pf02078, Pf02750, Pf10581			2	ENSMMUG00000001120.3		26	1.082	0.843	1.063	0.848	0.84	1.088	0.855	0.11	-0.25	0.09	-0.24	-0.25	0.12	-0.23	0.227238	0.612697	0.922543	0.15148	0.47788
F6WHL1	230	ALDOC		FALSE	High	Master Protein	F6WHL1	Fructose-bisphosphate aldolase OS=Macaca mulatta GN=ALDOC PE=3 SV=2	0	450.037	84	35	448	1	1	371	40.1	6.65	1709.7	35	cell differentiation;metabolic process	mitochondrion	catalytic activity;protein binding	Pf00274			16	ENSMMUG00000020322.3		26	0.999	1.037	1.181	1.061	1.116	1.021	0.944	0	0.05	0.24	0.09	0.16	0.03	-0.08	0.917584	0.935416	0.473318	0.860606	0.529893
G7NG34	-	#N/A		FALSE	High	Master Protein	G7NG34	Tenascin OS=Macaca mulatta GN=EGK_07387 PE=4 SV=1	0	448.083	33	57	136	2	1	2201	240.8	4.93	475.14	57	regulation of biological process		protein binding	Pf00041, Pf00147, Pf07974						52	0.915	0.77	0.856	0.883	0.911	1.05	0.973	-0.13	-0.38	-0.22	-0.18	-0.14	0.07	-0.04	0.661966	0.127476	0.697625	0.430632	0.908752
I2CTL8	230	ALDOC		FALSE	High	Master Protein	I2CTL8	Fructose-bisphosphate aldolase OS=Macaca mulatta GN=ALDOC PE=2 SV=1	0	447.784	86	35	440	1	1	364	39.4	6.87	1668.61	35	metabolic process		catalytic activity	Pf00274						0	0.884	18.131	0.816	20.884	1.255	1.019	1.36	-0.18	4.18	-0.29	4.38	0.33	0.03	0.44	0.288296	1.88969e-15	0.300285	1.04983e-15	0.930187
A0A1D5Q7K7	71	ACTG1		FALSE	High	Master Protein	A0A1D5Q7K7	Actin gamma 1 OS=Macaca mulatta GN=ACTG1 PE=3 SV=1	0	443.954	66	31	1347	3	1	418	46.2	5.31	4880.21	31			nucleotide binding	Pf00022			16	ENSMMUG00000012054.3		32	1.137	0.934	1.016	0.844	0.864	1.027	0.966	0.19	-0.1	0.02	-0.24	-0.21	0.04	-0.05	0.0228626	0.977185	0.998639	0.130524	0.658279
F6SEB7	7143	TNR		FALSE	High	Master Protein	F6SEB7	Tenascin-R OS=Macaca mulatta GN=TNR PE=2 SV=1	0	443.866	43	44	257	44	1	1358	149.4	4.82	915.81	44	cell organization and biogenesis;cellular component movement;regulation of biological process;response to stimulus	cell surface;membrane	protein binding	Pf00041, Pf00147, Pf07974	708707	TNR	1	ENSMMUG00000015723.3	PI3K-Akt signaling pathway; MicroRNAs in cancer; Focal adhesion; ECM-receptor interaction	0	1.042	1.01	0.966	1.012	0.879	1.045	0.948	0.06	0.01	-0.05	0.02	-0.19	0.06	-0.08	0.62009	0.963586	0.999745	0.995868	0.759677
I2CYX4	8831	SYNGAP1		FALSE	High	Master Protein	I2CYX4	Ras GTPase-activating protein SynGAP OS=Macaca mulatta GN=SYNGAP1 PE=2 SV=1	0	443.825	46	53	182	50	1	1343	148.2	8.98	575.82	53	metabolic process;regulation of biological process;response to stimulus;transport	cytoplasm	enzyme regulator activity;protein binding;transporter activity	Pf00168, Pf00169, Pf00430, Pf00616, Pf00769, Pf02463, Pf05103, Pf09744, Pf12004, Pf12037, Pf12718, Pf15346						3	0.947	0.9	0.832	0.994	0.887	1.046	1.01	-0.08	-0.15	-0.27	-0.01	-0.17	0.07	0.01	0.90256	0.932849	0.548792	0.999898	0.810078
G7N6T5	5213	PFKM		FALSE	High	Master Protein	G7N6T5	ATP-dependent 6-phosphofructokinase OS=Macaca mulatta GN=EGK_03573 PE=3 SV=1	0	442.534	55	34	208	31	1	851	93.2	8.06	749.69	34	metabolic process	cytoplasm	catalytic activity;metal ion binding;nucleotide binding	Pf00365	707806	PFKM	11		Galactose metabolism; Fructose and mannose metabolism; AMPK signaling pathway; Central carbon metabolism in cancer; Glycolysis / Gluconeogenesis; Biosynthesis of amino acids; RNA degradation; Pentose phosphate pathway; Carbon metabolism; Metabolic pathways	3	1.008	1.022	1.064	1.002	1.001	0.989	0.948	0.01	0.03	0.09	0	0	-0.02	-0.08	0.885715	0.963029	0.920066	0.997098	0.979229
F6T5J5	1639	DCTN1		FALSE	High	Master Protein	F6T5J5	Dynactin subunit 1 OS=Macaca mulatta GN=DCTN1 PE=2 SV=2	0	442.133	56	56	161	55	1	1278	141.6	5.81	560.51	56	cell organization and biogenesis;cellular component movement;metabolic process;regulation of biological process;transport	chromosome;cytoskeleton;cytosol;membrane	protein binding	Pf01302, Pf04111, Pf05622, Pf05667, Pf06160, Pf12128, Pf12455, Pf13166, Pf13514, Pf15035	708290	DCTN1	13	ENSMMUG00000015610.3		1	1.005	1.063	1.025	1.056	1.015	0.998	0.994	0.01	0.09	0.04	0.08	0.02	0	-0.01	0.899099	0.850923	0.983311	0.890433	0.958652
H9FP09	10808	HSPH1		FALSE	High	Master Protein	H9FP09	Heat shock protein 105 kDa OS=Macaca mulatta GN=HSPH1 PE=2 SV=1	0	440.836	63	47	197	43	1	858	96.8	5.38	657.35	47			nucleotide binding	Pf00012						2	0.913	0.881	0.919	0.979	0.986	1.014	0.98	-0.13	-0.18	-0.12	-0.03	-0.02	0.02	-0.03	0.629546	0.857619	0.942918	0.995868	0.994004
G7NKD7	23136	EPB41L3		FALSE	High	Master Protein	G7NKD7	4.1B OS=Macaca mulatta GN=EPB41L3 PE=2 SV=1	0	438.309	49	52	246	5	1	1087	120.6	5.15	869.95	52	cell organization and biogenesis;regulation of biological process	cytoskeleton;membrane	protein binding;structural molecule activity	Pf00373, Pf04382, Pf05902, Pf08736, Pf09379, Pf09380			18	ENSMMUG00000019418.3		45	0.988	1.154	1.003	1.169	1.092	1.001	1.075	-0.02	0.21	0	0.23	0.13	0	0.1	0.96097	0.359074	0.999745	0.141633	0.674594
F6UAX5	2036	EPB41L1		FALSE	High	Master Protein	F6UAX5	Uncharacterized protein OS=Macaca mulatta GN=EPB41L1 PE=4 SV=2	0	437.744	44	55	215	13	1	1559	171.2	5.5	707.37	55	cell organization and biogenesis	cytoskeleton	protein binding;structural molecule activity	Pf00373, Pf04382, Pf05902, Pf08736, Pf09379, Pf09380	710697	EPB41L1	10	ENSMMUG00000020690.3	Tight junction	44	0.949	0.984	0.984	1.05	1.004	1.012	0.968	-0.08	-0.02	-0.02	0.07	0.01	0.02	-0.05	0.90576	0.995151	0.999745	0.922127	0.977958
H9ESD6	-	#N/A		FALSE	High	Master Protein	H9ESD6	MICOS complex subunit MIC60 OS=Macaca mulatta GN=IMMT PE=2 SV=1	0	436.964	69	49	178	32	1	758	83.7	6.43	621.46	49		membrane;mitochondrion		Pf09731	697156	IMMT	13	ENSMMUG00000015824.3		17	0.947	0.964	0.982	0.981	1.098	0.964	1.058	-0.08	-0.05	-0.03	-0.03	0.13	-0.05	0.08	0.90256	0.998284	0.999745	0.995868	0.64242
F6X1V9	2026	ENO2		FALSE	High	Master Protein	F6X1V9	Enolase 2 OS=Macaca mulatta GN=ENO2 PE=2 SV=1	0	435.692	79	26	579	21	1	434	47.2	5.07	2092.5	26	metabolic process	cytoplasm;membrane	catalytic activity;metal ion binding	Pf00113, Pf03952, Pf13378	714208	ENO2	11	ENSMMUG00000009443.3	Metabolic pathways; HIF-1 signaling pathway; Carbon metabolism; Glycolysis / Gluconeogenesis; Biosynthesis of amino acids; RNA degradation	0	1.06	1.132	1.18	1.076	1.082	1.008	0.972	0.08	0.18	0.24	0.11	0.11	0.01	-0.04	0.432316	0.476287	0.475123	0.768874	0.728235
F7HU61	493	ATP2B4		FALSE	High	Master Protein	F7HU61	Calcium-transporting ATPase OS=Macaca mulatta GN=ATP2B4 PE=2 SV=2	0	435.172	42	43	206	1	1	1170	129.2	7.64	703.35	43	transport	membrane	catalytic activity;metal ion binding;nucleotide binding;transporter activity	Pf00122, Pf00689, Pf00690, Pf00702, Pf08282, Pf12424, Pf12710, Pf13246	574317	ATP2B4	1	ENSMMUG00000021116.3		0	1.051	1.043	1.124	1.189	0.99	1.198	0.926	0.07	0.06	0.17	0.25	-0.01	0.26	-0.11	0.962832	0.98531	0.999745	0.73884	0.866668
F7GY36	84790	TUBA1C		FALSE	High	Master Protein	F7GY36	Tubulin alpha chain OS=Macaca mulatta GN=LOC710110 PE=3 SV=2	0	432.179	67	34	973	1	1	484	53.7	5.14	3158.02	34	cell organization and biogenesis	cytoplasm;cytoskeleton	catalytic activity;nucleotide binding;structural molecule activity	Pf00091, Pf03953			11	ENSMMUG00000021081.3	Apoptosis; Gap junction; Phagosome	1	1.213	1.159	1.494	0.946	1.065	0.99	0.865	0.28	0.21	0.58	-0.08	0.09	-0.01	-0.21	0.627427	0.997448	0.422378	0.748919	0.919998
A0A1D5QXN3	4684	NCAM1		FALSE	High	Master Protein	A0A1D5QXN3	Neural cell adhesion molecule 1 OS=Macaca mulatta GN=NCAM1 PE=4 SV=1	0	432.001	48	40	324	3	1	858	94.5	4.87	1106.45	40		membrane	protein binding	Pf00041, Pf00047, Pf07654, Pf07679, Pf08205, Pf13895, Pf13927	693789	NCAM1	14	ENSMMUG00000004688.3	Cell adhesion molecules (CAMs); Prion diseases	36	1.029	1.005	0.987	1.02	0.977	1.044	1.018	0.04	0.01	-0.02	0.03	-0.03	0.06	0.03	0.743334	0.97225	0.999745	0.99526	0.997715
H9FUS4	4684	NCAM1		FALSE	High	Master Protein	H9FUS4	Neural cell adhesion molecule 1 isoform 1 OS=Macaca mulatta GN=NCAM1 PE=2 SV=1	0	430.567	47	39	338	2	1	847	93.2	4.88	1141.44	39		membrane	protein binding	Pf00041, Pf00047, Pf07654, Pf07679, Pf08205, Pf13895, Pf13927	693789	NCAM1	14			0	0.982	1.131	1.028	1.059	1.113	0.92	1.064	-0.03	0.18	0.04	0.08	0.15	-0.12	0.09	0.996852	0.73749	0.999254	0.978932	0.829276
A0A1D5R5E1	8618	CADPS		FALSE	High	Master Protein	A0A1D5R5E1	Calcium dependent secretion activator OS=Macaca mulatta GN=CADPS PE=4 SV=1	0	430.457	43	47	158	2	1	1399	157.8	5.91	548.13	47	transport			Pf00169, Pf06292			2	ENSMMUG00000031902.2		44	0.908	0.816	0.878	0.902	0.971	1.005	1.005	-0.14	-0.29	-0.19	-0.15	-0.04	0.01	0.01	0.578426	0.399512	0.810714	0.626926	0.998833
I2CYT9	6854	SYN2		FALSE	High	Master Protein	I2CYT9	Synapsin-2 isoform IIb OS=Macaca mulatta GN=SYN2 PE=2 SV=1	0	429.999	71	23	447	1	1	480	52.5	7.72	1530	23	transport		catalytic activity;nucleotide binding	Pf02078, Pf02750, Pf10581						0	1.728	0.902	1.139	0.616	0.675	1.18	1.024	0.79	-0.15	0.19	-0.7	-0.57	0.24	0.03	1.58212e-08	0.53673	0.999745	1.71063e-06	0.000146881
I0FSL5	5230	PGK1		FALSE	High	Master Protein	I0FSL5	Phosphoglycerate kinase OS=Macaca mulatta GN=PGK1 PE=2 SV=1	0	427.63	78	29	359	23	1	417	44.6	7.9	1240.14	29	metabolic process		catalytic activity;nucleotide binding	Pf00162	706325	PGK1	X		Carbon metabolism; Biosynthesis of amino acids; Metabolic pathways; Glycolysis / Gluconeogenesis	7	0.982	0.952	1.098	0.958	1.007	0.988	0.901	-0.03	-0.07	0.13	-0.06	0.01	-0.02	-0.15	0.978037	0.995666	0.832962	0.972696	0.970181
F7E856	8618	CADPS		FALSE	High	Master Protein	F7E856	Calcium dependent secretion activator OS=Macaca mulatta GN=CADPS PE=4 SV=2	0	426.417	45	46	155	1	1	1344	151.9	5.95	538.03	46	transport			Pf00169, Pf06292			2	ENSMMUG00000031902.2		0	1.011	0.868	1.187	1.036	1.06	1.206	0.903	0.02	-0.2	0.25	0.05	0.08	0.27	-0.15	0.917584	0.211874	0.999745	0.995868	0.904587
F7ECN9	-	#N/A		FALSE	High	Master Protein	F7ECN9	Tenascin C OS=Macaca mulatta GN=TNC PE=4 SV=2	0	426.136	31	56	128	1	1	2201	240.9	4.93	444.1	56	cell communication;cell differentiation;cell organization and biogenesis;regulation of biological process;response to stimulus	extracellular;membrane	protein binding	Pf00041, Pf00147, Pf07974	702720	TNC	15	ENSMMUG00000003356.3	Focal adhesion; PI3K-Akt signaling pathway; MicroRNAs in cancer; ECM-receptor interaction	0
G7MEW0	-	#N/A		FALSE	High	Master Protein	G7MEW0	Calcium-transporting ATPase OS=Macaca mulatta GN=EGK_01777 PE=3 SV=1	0	425.914	39	43	203	1	1	1241	137.7	6.64	691.58	43	transport	membrane	catalytic activity;metal ion binding;nucleotide binding;transporter activity	Pf00122, Pf00689, Pf00690, Pf00702, Pf08282, Pf12424, Pf12710, Pf13246						28	1.043	1.079	1.011	1.059	1.05	1.024	1.083	0.06	0.11	0.02	0.08	0.07	0.03	0.11	0.615952	0.776578	0.999254	0.870329	0.876922
G7N7M2	-	#N/A		FALSE	High	Master Protein	G7N7M2	T-complex protein 1 subunit beta (Fragment) OS=Macaca mulatta GN=EGK_03918 PE=3 SV=1	0	424.548	77	35	163	35	1	534	57.3	6.46	593.15	35	metabolic process		nucleotide binding;protein binding	Pf00118						0	0.957	0.936	1.035	0.982	0.969	1.003	0.896	-0.06	-0.1	0.05	-0.03	-0.05	0.01	-0.16	0.939747	0.982517	0.971175	0.996243	0.997715
I0FL72	-	#N/A		FALSE	High	Master Protein	I0FL72	Alpha-enolase isoform 1 OS=Macaca mulatta GN=ENO1 PE=2 SV=1	0	424.486	71	27	595	1	1	434	47.1	7.39	2059.97	27	metabolic process		catalytic activity;metal ion binding	Pf00113, Pf03952, Pf13378	709378	ENO1	1			0	1.055	0.982	1.267	0.994	1.187	1.068	0.989	0.08	-0.03	0.34	-0.01	0.25	0.09	-0.02	0.941886	0.906913	0.784617	0.97192	0.937097
H9Z1V0	9793	CKAP5		FALSE	High	Master Protein	H9Z1V0	Cytoskeleton associated protein 5 OS=Macaca mulatta GN=CKAP5 PE=2 SV=1	0	423.19	35	63	120	63	1	2032	225.2	7.8	400.4	63	cell organization and biogenesis	chromosome;membrane	protein binding	Pf12348	714095	CKAP5	14	ENSMMUG00000003631.3		0	1	1.022	0.947	1.028	0.959	1.006	1.012	0	0.03	-0.08	0.04	-0.06	0.01	0.02	0.912936	0.963029	0.992339	0.985716	0.993722
I2CWU4	2597	GAPDH		FALSE	High	Master Protein	I2CWU4	Glyceraldehyde-3-phosphate dehydrogenase OS=Macaca mulatta GN=GAPDH PE=2 SV=1	0	420.61	76	23	785	6	1	335	36	8.46	2996.56	23	metabolic process		catalytic activity;nucleotide binding	Pf00044, Pf02800	574353	GAPDH	11		Alzheimer's disease; HIF-1 signaling pathway; Metabolic pathways; Glycolysis / Gluconeogenesis; Carbon metabolism; Biosynthesis of amino acids	23	1.133	1.044	1.296	0.993	1.021	1.078	0.893	0.18	0.06	0.37	-0.01	0.03	0.11	-0.16	0.0278573	0.918898	0.0899042	0.999716	0.947825
F7GI64	10059	DNM1L		FALSE	High	Master Protein	F7GI64	Dynamin 1 like OS=Macaca mulatta GN=DNM1L PE=3 SV=2	0	419.81	72	43	202	1	1	749	83.3	7.08	670.64	43	cell death;cell organization and biogenesis;regulation of biological process	cytoplasm;cytoskeleton;cytosol;endoplasmic reticulum;Golgi;membrane;mitochondrion	catalytic activity;nucleotide binding;protein binding	Pf00350, Pf01031, Pf02212	695388	DNM1L	11	ENSMMUG00000013655.3		45	0.969	0.949	0.975	0.976	0.908	0.996	0.902	-0.05	-0.08	-0.04	-0.04	-0.14	-0.01	-0.15	0.981619	0.995151	0.999745	0.995868	0.903967
F7GBD5	88	ACTN2		FALSE	High	Master Protein	F7GBD5	Actinin alpha 2 OS=Macaca mulatta GN=ACTN2 PE=4 SV=1	0	418.151	61	48	177	1	1	894	103.8	5.45	614.72	48	cell organization and biogenesis;regulation of biological process;response to stimulus	membrane	metal ion binding;protein binding	Pf00307, Pf00435, Pf08726, Pf11971, Pf13499, Pf13833	710012	ACTN2	1	ENSMMUG00000020471.3	Arrhythmogenic right ventricular cardiomyopathy (ARVC); Leukocyte transendothelial migration; Focal adhesion; Amoebiasis; Tight junction; Viral carcinogenesis; Systemic lupus erythematosus; Regulation of actin cytoskeleton; Adherens junction	0	0.949	1.197	1.245	1.509	1.146	1.196	0.874	-0.08	0.26	0.32	0.59	0.2	0.26	-0.19	0.709702	0.963029	0.91485	0.00499751	0.997715
F7GLJ4	526	ATP6V1B2		FALSE	High	Master Protein	F7GLJ4	ATPase H+ transporting V1 subunit B2 OS=Macaca mulatta GN=ATP6V1B2 PE=2 SV=1	0	416.064	84	30	267	30	1	511	56.5	5.81	947.06	30	metabolic process;transport	cytoplasm;cytosol;membrane	catalytic activity;nucleotide binding;transporter activity	Pf00006, Pf00306, Pf02874			8	ENSMMUG00000020000.3		0	1.01	1.019	1.079	1.055	1.027	1.046	0.962	0.01	0.03	0.11	0.08	0.04	0.06	-0.06	0.879439	0.963586	0.895015	0.899915	0.932739
F7A9R5	1496	CTNNA2		FALSE	High	Master Protein	F7A9R5	Catenin alpha 2 OS=Macaca mulatta GN=CTNNA2 PE=2 SV=1	0	415.659	60	43	121	35	1	905	100.4	5.96	449.13	43		cytoskeleton	protein binding;structural molecule activity	Pf01044	712135	CTNNA2	13	ENSMMUG00000000293.3	Arrhythmogenic right ventricular cardiomyopathy (ARVC); Hippo signaling pathway; Adherens junction; Tight junction; Pathways in cancer; Leukocyte transendothelial migration; Endometrial cancer; Bacterial invasion of epithelial cells	8	0.999	0.974	0.919	0.974	0.93	0.999	1.011	0	-0.04	-0.12	-0.04	-0.1	0	0.02	0.917584	0.997448	0.943793	0.995868	0.955439
H9FTP7	309	ANXA6		FALSE	High	Master Protein	H9FTP7	Annexin OS=Macaca mulatta GN=ANXA6 PE=2 SV=1	0	415.467	73	47	219	1	1	667	75.2	5.62	768.3	47			metal ion binding	Pf00191						0	1.006	0.974	0.969	0.933	1.134	0.963	1.177	0.01	-0.04	-0.05	-0.1	0.18	-0.05	0.24	0.930779	0.909444	0.895015	0.676591	0.995972
H9EMN0	55832	CAND1		FALSE	High	Master Protein	H9EMN0	Cullin-associated NEDD8-dissociated protein 1 OS=Macaca mulatta GN=CAND1 PE=2 SV=1	0	414.849	45	48	199	45	1	1230	136.3	5.78	699.6	48				Pf08623, Pf12755, Pf13513	716184	CAND1	11			3	0.943	0.907	0.867	0.929	0.889	0.966	0.967	-0.08	-0.14	-0.21	-0.11	-0.17	-0.05	-0.05	0.887676	0.951508	0.754046	0.838965	0.818327
G8F1B8	-	#N/A		FALSE	High	Master Protein	G8F1B8	NAD(P) transhydrogenase, mitochondrial OS=Macaca mulatta GN=EGK_21185 PE=4 SV=1	0	413.827	44	43	178	43	1	1086	113.7	7.88	651.53	43	metabolic process;transport	membrane	catalytic activity;nucleotide binding	Pf01262, Pf02233, Pf05222, Pf12769						0	0.93	0.96	0.847	0.994	0.994	0.963	1.092	-0.11	-0.06	-0.24	-0.01	-0.01	-0.05	0.13	0.802113	0.997448	0.64209	0.999898	0.982826
G7MKQ6	-	#N/A		FALSE	High	Master Protein	G7MKQ6	Calcium-transporting ATPase OS=Macaca mulatta GN=EGK_11421 PE=3 SV=1	0	413.599	44	46	201	3	1	1245	137.1	5.8	657.61	46	transport	membrane	catalytic activity;metal ion binding;nucleotide binding;transporter activity	Pf00122, Pf00689, Pf00690, Pf00702, Pf08282, Pf12424, Pf12710, Pf13246						27	0.991	1.245	0.938	1.257	1.054	1.001	1.114	-0.01	0.32	-0.09	0.33	0.08	0	0.16	0.949095	0.0658072	0.972268	0.00692971	0.858889
F6VRJ5	88	ACTN2		FALSE	High	Master Protein	F6VRJ5	Actinin alpha 2 OS=Macaca mulatta GN=ACTN2 PE=2 SV=2	0	412.573	61	48	175	1	1	894	103.9	5.52	608.52	48			metal ion binding;protein binding	Pf00307, Pf00435, Pf08726, Pf11971, Pf13499, Pf13833	710012	ACTN2	1	ENSMMUG00000020471.3		36	0.934	0.888	0.973	1.018	0.946	1.071	0.908	-0.1	-0.17	-0.04	0.03	-0.08	0.1	-0.14	0.833672	0.885472	0.999745	0.995868	0.979229
F6R9G6	-	#N/A		FALSE	High	Master Protein	F6R9G6	Erythrocyte membrane protein band 4.1 like 3 OS=Macaca mulatta PE=4 SV=1	0	410.892	58	50	224	3	1	865	96.4	5.36	799.37	50	cell organization and biogenesis;regulation of biological process	cytoskeleton;membrane	protein binding;structural molecule activity	Pf00373, Pf04382, Pf05902, Pf08736, Pf09379, Pf09380			18	ENSMMUG00000019418.3		0	0.992	1.036	0.984	1.194	1.013	1.144	1.02	-0.01	0.05	-0.02	0.26	0.02	0.19	0.03	0.945885	0.996961	0.971175	0.59453	0.960463
A0A1D5RJI4	26999	cyfip2		FALSE	High	Master Protein	A0A1D5RJI4	Cytoplasmic FMR1 interacting protein 2 OS=Macaca mulatta GN=CYFIP2 PE=4 SV=1	0	410.468	43	47	186	28	1	1253	145.6	7.05	622.88	47				Pf05994, Pf07159	714984	CYFIP2	6	ENSMMUG00000010997.3	Regulation of actin cytoskeleton; RNA transport	20	0.901	0.83	0.817	0.918	0.906	0.996	0.999	-0.15	-0.27	-0.29	-0.12	-0.14	-0.01	0	0.489081	0.507972	0.457714	0.762227	0.895452
A0A1D5R6V1	4880	NPPC		FALSE	High	Master Protein	A0A1D5R6V1	Uncharacterized protein OS=Macaca mulatta GN=CNP PE=4 SV=1	0	409.219	77	40	425	38	1	423	47.8	9.07	1447.06	40	metabolic process	membrane	catalytic activity	Pf01591, Pf05881, Pf06414, Pf08302, Pf13207, Pf13671			16	ENSMMUG00000016114.3		2	1.212	1.47	1.023	0.995	1.045	0.82	1.238	0.28	0.56	0.03	-0.01	0.06	-0.29	0.31	0.000141514	6.31855e-05	0.98928	0.999898	0.892343
A0A1D5QIP5	22824	HSPA4L		FALSE	High	Master Protein	A0A1D5QIP5	Heat shock protein family A (Hsp70) member 4 like OS=Macaca mulatta GN=HSPA4L PE=3 SV=1	0	407.736	53	44	160	40	1	987	110.8	6.05	532.96	44			nucleotide binding	Pf00012			5	ENSMMUG00000015245.3		0	0.97	0.925	1.061	0.938	1.062	0.983	0.971	-0.04	-0.11	0.08	-0.09	0.09	-0.02	-0.04	0.984723	0.963586	0.926849	0.896182	0.823346
G7MGS1	-	#N/A		FALSE	High	Master Protein	G7MGS1	Uncharacterized protein OS=Macaca mulatta GN=EGK_00189 PE=3 SV=1	0	407.497	68	27	616	1	1	434	47.2	7.68	2054.56	27	metabolic process		catalytic activity;metal ion binding	Pf00113, Pf03952, Pf13378						32	1.086	1.031	1.143	0.953	0.954	1.004	0.906	0.12	0.04	0.19	-0.07	-0.07	0.01	-0.14	0.19528	0.951636	0.641828	0.964234	0.98835
A0A1D5RJ98	2820	GPD2		FALSE	High	Master Protein	A0A1D5RJ98	Glycerol-3-phosphate dehydrogenase OS=Macaca mulatta GN=GPD2 PE=2 SV=1	0	404.796	56	36	155	36	1	727	80.8	7.88	546.31	36	metabolic process		catalytic activity;metal ion binding	Pf00036, Pf00890, Pf01266, Pf03486, Pf07992, Pf12831, Pf13405, Pf13499	697192	GPD2	12	ENSMMUG00000004897.3	Glycerophospholipid metabolism	0	0.953	0.82	0.953	0.886	0.978	1.03	0.978	-0.07	-0.29	-0.07	-0.18	-0.03	0.04	-0.03	0.919541	0.42469	0.999078	0.452488	0.995972
H9ELS9	10075	HUWE1		FALSE	High	Master Protein	H9ELS9	E3 ubiquitin-protein ligase HUWE1 OS=Macaca mulatta GN=HUWE1 PE=2 SV=1	0	404.694	22	70	117	69	1	4374	481.4	5.22	347.19	70	metabolic process		catalytic activity;protein binding	Pf00632, Pf02825, Pf06012, Pf06025, Pf14377	700136	HUWE1	X	ENSMMUG00000006362.3	Ubiquitin mediated proteolysis	1	1.002	1.023	1.013	1	1.084	0.979	1.072	0	0.03	0.02	0	0.12	-0.03	0.1	0.904857	0.963029	0.999254	0.997098	0.718378
I0FL67	3030	HADHA		FALSE	High	Master Protein	I0FL67	Trifunctional enzyme subunit alpha, mitochondrial OS=Macaca mulatta GN=HADHA PE=2 SV=1	0	404.052	64	39	178	39	1	763	83	9.09	612.29	39	metabolic process	mitochondrion	catalytic activity	Pf00378, Pf00725, Pf02737	695975	HADHA	13		Metabolic pathways; Fatty acid elongation; Butanoate metabolism; Valine, leucine and isoleucine degradation; Propanoate metabolism; Lysine degradation; beta-Alanine metabolism; Tryptophan metabolism; Fatty acid metabolism; Carbon metabolism; Fatty acid degradation; Biosynthesis of unsaturated fatty acids	0	0.962	0.993	1.137	0.985	1.107	0.955	0.937	-0.06	-0.01	0.19	-0.02	0.15	-0.07	-0.09	0.962364	0.98682	0.673699	0.997098	0.586314
F7HK42	10059	DNM1L		FALSE	High	Master Protein	F7HK42	Dynamin 1 like OS=Macaca mulatta GN=DNM1L PE=3 SV=1	0	402.403	73	43	201	1	1	738	82	6.96	660.3	43	cell organization and biogenesis	membrane	catalytic activity;nucleotide binding;protein binding	Pf00350, Pf01031, Pf02212			11	ENSMMUG00000013655.3		0	1.026	1.117	1.157	1.1	1.141	1.011	1.013	0.04	0.16	0.21	0.14	0.19	0.02	0.02	0.918381	0.990034	0.999745	0.997098	0.966802
H9F7B0	5591	PRKDC		FALSE	High	Master Protein	H9F7B0	DNA-dependent protein kinase catalytic subunit isoform 1 (Fragment) OS=Macaca mulatta GN=PRKDC PE=2 SV=1	0	401.788	22	77	115	77	1	4117	468.2	7.2	359.83	77	metabolic process;response to stimulus	nucleus	catalytic activity;DNA binding;nucleotide binding;protein binding	Pf00454, Pf02259, Pf02260, Pf08163						0	1.033	1.108	1.014	1.036	1.063	0.966	1.083	0.05	0.15	0.02	0.05	0.09	-0.05	0.11	0.719866	0.623087	0.999254	0.969841	0.818327
G7NKR6	23335	WDR7		FALSE	High	Master Protein	G7NKR6	TGF-beta resistance-associated protein TRAG OS=Macaca mulatta GN=WDR7 PE=2 SV=1	0	397.241	37	43	122	43	1	1490	163.8	6.84	416.42	43			protein binding	Pf00400						0	0.969	0.945	0.951	0.988	0.952	1.013	0.97	-0.05	-0.08	-0.07	-0.02	-0.07	0.02	-0.04	0.981619	0.990034	0.996623	0.997098	0.983758
H9ETX7	162	AP1B1		FALSE	High	Master Protein	H9ETX7	AP complex subunit beta OS=Macaca mulatta GN=AP1B1 PE=2 SV=1	0	395.142	46	43	172	18	1	939	103.4	5.16	592.48	43	transport	cytoplasm;membrane	protein binding;transporter activity	Pf01602, Pf02883, Pf09066, Pf12717, Pf13646	714638	AP1B1	10		Lysosome	0	0.925	0.95	0.89	0.987	0.939	0.96	0.975	-0.11	-0.07	-0.17	-0.02	-0.09	-0.06	-0.04	0.756529	0.993214	0.895015	0.995868	0.950406
G7NID2	-	#N/A		FALSE	High	Master Protein	G7NID2	Uncharacterized protein OS=Macaca mulatta GN=EGK_08105 PE=3 SV=1	0	395.01	57	37	154	34	1	767	85.4	5.94	574.17	37			protein binding	Pf00018, Pf00595, Pf00625, Pf07653, Pf09058, Pf10600, Pf10608, Pf13180, Pf14604						2	0.976	0.962	0.853	1.038	0.938	1.053	1.073	-0.03	-0.06	-0.23	0.05	-0.09	0.08	0.1	0.997792	0.997448	0.682275	0.964733	0.969059
A0A1D5QJG7	-	#N/A		FALSE	High	Master Protein	A0A1D5QJG7	Calcium-transporting ATPase OS=Macaca mulatta GN=ATP2B3 PE=3 SV=1	0	394.512	37	42	179	27	1	1173	128.5	5.96	613.36	42	transport	membrane	catalytic activity;metal ion binding;nucleotide binding;transporter activity	Pf00122, Pf00689, Pf00690, Pf00702, Pf08282, Pf12424, Pf12710, Pf13246	695803	ATP2B3	X	ENSMMUG00000011478.3		0	0.891	0.938	0.981	1.034	1.161	0.982	1.054	-0.17	-0.09	-0.03	0.05	0.22	-0.03	0.08	0.363813	0.986458	0.999745	0.979242	0.295603
A0A1D5QVG7	47	ACLY		FALSE	High	Master Protein	A0A1D5QVG7	ATP-citrate synthase OS=Macaca mulatta GN=ACLY PE=3 SV=1	0	391.037	44	45	137	45	1	1155	126.1	8	466.24	45	metabolic process	cytoplasm	catalytic activity;metal ion binding;nucleotide binding	Pf00285, Pf00549, Pf02629, Pf08442	708501	ACLY	16	ENSMMUG00000018931.3	Metabolic pathways; Citrate cycle (TCA cycle)	0	0.993	1.079	1.004	1.068	0.943	0.983	0.932	-0.01	0.11	0.01	0.09	-0.09	-0.03	-0.1	0.943733	0.77897	0.999745	0.813428	0.978958
F7H9V1	57731	SPTBN4		FALSE	High	Master Protein	F7H9V1	Spectrin beta chain OS=Macaca mulatta GN=SPTBN4 PE=3 SV=2	0	390.166	31	64	119	59	1	2563	288.8	6.01	380.27	64	cell organization and biogenesis;regulation of biological process;response to stimulus	cytoplasm;cytoskeleton;membrane	protein binding;structural molecule activity	Pf00169, Pf00307, Pf00435, Pf11971, Pf15410			19	ENSMMUG00000020796.3		2	1.062	1.184	1.059	1.128	1.126	1.012	1.129	0.09	0.24	0.08	0.17	0.17	0.02	0.17	0.420981	0.225729	0.933123	0.370991	0.477706
A0A1D5RH56	23122	CLASP2		FALSE	High	Master Protein	A0A1D5RH56	Cytoplasmic linker associated protein 2 OS=Macaca mulatta GN=CLASP2 PE=4 SV=1	0	389.907	43	50	124	1	1	1514	165.6	8.19	404.17	50				Pf12348			2	ENSMMUG00000031438.2		51	0.999	1.032	0.919	1.045	0.953	1.012	1.035	0	0.04	-0.12	0.06	-0.07	0.02	0.05	0.917584	0.951508	0.943687	0.940373	0.985368
H9ERL9	10409	BASP1		FALSE	High	Master Protein	H9ERL9	Brain abundant membrane attached signal protein 1 OS=Macaca mulatta GN=BASP1 PE=2 SV=1	0	389.692	83	24	273	24	1	227	22.7	4.63	1122.37	24	cell differentiation;regulation of biological process	cytoplasm;membrane;nucleus	DNA binding;protein binding		700114	LOC700114; BASP1	6	ENSMMUG00000011892.3		0	1.055	0.932	0.907	0.847	0.832	0.959	0.968	0.08	-0.1	-0.14	-0.24	-0.27	-0.06	-0.05	0.479819	0.97479	0.914368	0.143644	0.435739
F7FCG5	26052	DNM3		FALSE	High	Master Protein	F7FCG5	Dynamin 3 OS=Macaca mulatta GN=DNM3 PE=3 SV=2	0	389.673	60	49	198	28	1	863	97.1	8.35	621.31	49			catalytic activity;nucleotide binding	Pf00169, Pf00350, Pf01031, Pf02212	705300	DNM3	1	ENSMMUG00000007273.3	Synaptic vesicle cycle; Phospholipase D signaling pathway; Endocytosis; Endocrine and other factor-regulated calcium reabsorption; Bacterial invasion of epithelial cells	7	1.002	0.985	1.042	0.931	0.963	0.947	0.926	0	-0.02	0.06	-0.1	-0.05	-0.08	-0.11	0.904857	0.995151	0.960767	0.850799	0.994379
H9ZFL2	9520	NPEPPS		FALSE	High	Master Protein	H9ZFL2	Aminopeptidase OS=Macaca mulatta GN=NPEPPS PE=2 SV=1	0	389.635	53	48	181	48	1	921	103.6	5.83	608.1	48	metabolic process;response to stimulus	cytosol	catalytic activity;metal ion binding	Pf01433, Pf11838, Pf13485	693995	NPEPPS	16	ENSMMUG00000005869.3		0	0.953	0.946	0.957	0.993	0.971	0.999	0.966	-0.07	-0.08	-0.06	-0.01	-0.04	0	-0.05	0.918381	0.991336	0.999254	0.999565	0.997845
F7H3X6	113457; 7278	#N/A		FALSE	High	Master Protein	F7H3X6	Tubulin alpha chain OS=Macaca mulatta GN=TUBA3C PE=2 SV=1	0	388.898	56	25	1196	0	1	450	49.9	5.1	4414.81	25	cell organization and biogenesis	cytoplasm;cytoskeleton	catalytic activity;nucleotide binding;structural molecule activity	Pf00091, Pf03953	707215; 718034	LOC707215; TUBA3C; LOC718034	17; 12	ENSMMUG00000006668.3; ENSMMUG00000021159.3	Apoptosis; Phagosome; Gap junction	0
F7F9L6	16	AARS		FALSE	High	Master Protein	F7F9L6	Alanyl-tRNA synthetase OS=Macaca mulatta GN=AARS PE=3 SV=2	0	388.486	58	41	143	41	1	980	108.1	5.67	493.68	41	metabolic process;regulation of biological process	cytoplasm;cytosol;membrane;mitochondrion	catalytic activity;metal ion binding;nucleotide binding;RNA binding	Pf01411, Pf02272, Pf07973			20	ENSMMUG00000021653.3		0	0.96	0.981	0.989	1.009	0.942	0.988	0.915	-0.06	-0.03	-0.02	0.01	-0.09	-0.02	-0.13	0.953027	0.996961	0.999745	0.995868	0.977744
G7NGR7	-	#N/A		FALSE	High	Master Protein	G7NGR7	Uncharacterized protein OS=Macaca mulatta GN=EGK_08348 PE=3 SV=1	0	387.913	33	66	121	65	1	2054	233.2	6.4	389.01	66	cell differentiation;cell organization and biogenesis;cellular component movement;metabolic process;regulation of biological process;transport	cytoplasm;cytoskeleton	catalytic activity;DNA binding;motor activity;nucleotide binding;protein binding;structural molecule activity;transporter activity	Pf00038, Pf00063, Pf00595, Pf00769, Pf01496, Pf01576, Pf02463, Pf02841, Pf03962, Pf04111, Pf04156, Pf04502, Pf04615, Pf05483, Pf05557, Pf05622, Pf05701, Pf05911, Pf06008, Pf06160, Pf06818, Pf07111, Pf07888, Pf08286, Pf09726, Pf09728, Pf09731, Pf09789, Pf10174, Pf12128, Pf12252, Pf12718, Pf13166, Pf13514, Pf13851, Pf14643, Pf14992, Pf15066, Pf15397						1	0.96	0.975	0.866	1.01	0.987	0.994	1.094	-0.06	-0.04	-0.21	0.01	-0.02	-0.01	0.13	0.953027	0.997238	0.751173	0.995868	0.993186
I0FRR0	-	#N/A		FALSE	High	Master Protein	I0FRR0	Microtubule-associated protein OS=Macaca mulatta GN=MAP4 PE=2 SV=1	0	386.721	50	51	154	2	1	1124	117.8	5.35	478.53	51		cytoplasm;cytoskeleton	protein binding	Pf00418						0	1.088	3.354	1.141	3.648	1.317	1.183	1.255	0.12	1.75	0.19	1.87	0.4	0.24	0.33	0.99925	2.59639e-13	0.999745	1.04983e-15	0.912866
A0A1D5RFX4	23122	CLASP2		FALSE	High	Master Protein	A0A1D5RFX4	Cytoplasmic linker associated protein 2 OS=Macaca mulatta GN=CLASP2 PE=4 SV=1	0	381.71	47	49	121	1	1	1339	146.5	8.7	393.24	49				Pf12348			2	ENSMMUG00000031438.2		0
H9FTU4	3313	HSPA9		FALSE	High	Master Protein	H9FTU4	Stress-70 protein, mitochondrial OS=Macaca mulatta GN=HSPA9 PE=2 SV=1	0	379.817	57	37	193	36	1	679	73.6	6.16	703.54	37	cell organization and biogenesis;metabolic process		nucleotide binding;protein binding	Pf00012, Pf06723						0	0.915	0.962	1.033	0.99	1.052	0.941	0.932	-0.13	-0.06	0.05	-0.01	0.07	-0.09	-0.1	0.657178	0.997448	0.971175	0.997098	0.865263
F6RFN9	-	#N/A		FALSE	High	Master Protein	F6RFN9	USP9X OS=Macaca mulatta GN=USP9X PE=2 SV=2	0	379.158	29	64	120	61	1	2570	292	5.8	362.56	64	metabolic process;regulation of biological process		catalytic activity	Pf00443, Pf09606, Pf13423	106992260	USP9X	X	ENSMMUG00000013753.3		3	0.982	0.99	0.951	1.003	1.031	0.996	1.065	-0.03	-0.01	-0.07	0	0.04	-0.01	0.09	0.978486	0.990772	0.996378	0.997098	0.924997
A0A1D5QP41	498	ATP5A1		FALSE	High	Master Protein	A0A1D5QP41	ATP synthase subunit alpha OS=Macaca mulatta GN=ATP5A1 PE=3 SV=1	0	377.897	57	34	581	33	1	574	61.8	9.14	1940.37	34	metabolic process;transport		catalytic activity;nucleotide binding;transporter activity	Pf00006, Pf00306, Pf02663, Pf02874, Pf05943, Pf09378			18	ENSMMUG00000003570.3		1	1.057	0.986	1.121	0.909	1.008	0.974	0.95	0.08	-0.02	0.17	-0.14	0.01	-0.04	-0.07	0.465828	0.99489	0.73083	0.695511	0.96779
F7E161	2058	EPRS		FALSE	High	Master Protein	F7E161	Bifunctional aminoacyl-tRNA synthetase OS=Macaca mulatta GN=EPRS PE=2 SV=2	0	377.319	45	54	115	2	1	1512	170.5	7.46	389.15	54	metabolic process;regulation of biological process;response to stimulus	cytoplasm;membrane	catalytic activity;nucleotide binding;protein binding;RNA binding	Pf00458, Pf00587, Pf00749, Pf01406, Pf03129, Pf03950, Pf09180, Pf14497	706899	LOC706899; EPRS	1	ENSMMUG00000008722.3		45	0.987	0.983	0.973	1.004	0.998	1.008	1.012	-0.02	-0.02	-0.04	0.01	0	0.01	0.02	0.964115	0.995151	0.999745	0.997098	0.980295
F7ELD6	7284	TUFM		FALSE	High	Master Protein	F7ELD6	Elongation factor Tu OS=Macaca mulatta GN=TUFM PE=2 SV=1	0	376.996	66	28	222	28	1	455	49.9	7.4	801.43	28	metabolic process	membrane;mitochondrion	catalytic activity;nucleotide binding;RNA binding	Pf00009, Pf03143, Pf03144	705462	TUFM	20	ENSMMUG00000003303.3		0	0.982	0.927	1.015	0.921	0.966	0.976	0.934	-0.03	-0.11	0.02	-0.12	-0.05	-0.03	-0.1	0.979301	0.963586	0.999099	0.776342	0.995972
A0A1D5Q6B2	6710	SPTB		FALSE	High	Master Protein	A0A1D5Q6B2	Spectrin beta chain OS=Macaca mulatta GN=SPTB PE=3 SV=1	0	376.967	35	66	118	58	1	2326	267.5	5.39	366.99	66	cell organization and biogenesis;regulation of biological process	cytoplasm;cytoskeleton	protein binding;structural molecule activity	Pf00169, Pf00307, Pf00435, Pf11971, Pf15410	711142	SPTB	7	ENSMMUG00000019172.3		0	1.033	1.072	1.389	1.03	1.31	0.992	0.974	0.05	0.1	0.47	0.04	0.39	-0.01	-0.04	0.692832	0.868782	0.0234177	0.995868	0.0317299
G7NR58	-	#N/A		FALSE	High	Master Protein	G7NR58	Synapsin I (Fragment) OS=Macaca mulatta GN=EGK_20446 PE=4 SV=1	0	376.844	69	24	341	1	1	420	46.1	8.44	1285.99	24	transport		catalytic activity;nucleotide binding	Pf02078, Pf02750, Pf08443						0	0.891	0.757	0.283	0.538	0.256	0.633	0.806	-0.17	-0.4	-1.82	-0.89	-1.97	-0.66	-0.31	0.324487	0.0671851	2.32577e-15	1.24884e-09	1.33194e-15
H9YX92	-	#N/A		FALSE	High	Master Protein	H9YX92	ATP-dependent 6-phosphofructokinase OS=Macaca mulatta GN=PFKP PE=2 SV=1	0	376.317	53	32	192	28	1	784	85.5	7.56	624.36	32	metabolic process	cytoplasm	catalytic activity;metal ion binding;nucleotide binding	Pf00365						3	0.975	0.949	1.064	0.993	1.031	1.019	0.944	-0.04	-0.07	0.09	-0.01	0.04	0.03	-0.08	0.999636	0.995151	0.920487	0.999716	0.928124
F7H3B3	-	#N/A		FALSE	High	Master Protein	F7H3B3	Protein kinase C OS=Macaca mulatta GN=PRKCG PE=2 SV=2	0	374.871	53	37	177	34	1	697	78.4	7.46	658.77	37	cell communication;metabolic process;regulation of biological process;response to stimulus	cytoplasm;membrane;nucleus	catalytic activity;metal ion binding;nucleotide binding;protein binding	Pf00069, Pf00130, Pf00168, Pf00433, Pf07714	720263	PRKCG	19	ENSMMUG00000007972.3	Oxytocin signaling pathway; Long-term depression; EGFR tyrosine kinase inhibitor resistance; GABAergic synapse; Proteoglycans in cancer; mTOR signaling pathway; Serotonergic synapse; Choline metabolism in cancer; Hepatitis B; HIF-1 signaling pathway; Pathways in cancer; Amphetamine addiction; Tight junction; Aldosterone synthesis and secretion; Natural killer cell mediated cytotoxicity; VEGF sign…	4	0.957	0.843	0.91	0.906	0.944	1.028	0.993	-0.06	-0.25	-0.14	-0.14	-0.08	0.04	-0.01	0.940844	0.611461	0.921836	0.660525	0.979229
F7H650	3800	KIF5C		FALSE	High	Master Protein	F7H650	Kinesin-like protein OS=Macaca mulatta GN=KIF5C PE=3 SV=2	0	371.699	52	45	128	2	1	909	104	6.38	451.07	45	cellular component movement;transport	cytoplasm	catalytic activity;motor activity;nucleotide binding;protein binding	Pf00225			12	ENSMMUG00000009268.3		43	0.968	1.014	0.962	1.041	0.994	0.993	1.001	-0.05	0.02	-0.06	0.06	-0.01	-0.01	0	0.981063	0.963586	0.999745	0.960953	0.983465
F7HU69	-	#N/A		FALSE	High	Master Protein	F7HU69	Calcium-transporting ATPase OS=Macaca mulatta GN=ATP2B2 PE=3 SV=2	0	371.212	41	43	182	1	1	1199	131.6	6.24	582.63	43	transport	membrane	catalytic activity;metal ion binding;nucleotide binding;transporter activity	Pf00122, Pf00689, Pf00690, Pf00702, Pf08282, Pf12424, Pf12710, Pf13246	701149	ATP2B4; ATP2B2	2	ENSMMUG00000019938.3		0	1.126	1.677	1.253	1.388	1.191	0.931	1.07	0.17	0.75	0.33	0.47	0.25	-0.1	0.1	0.907158	0.0381015	0.956934	0.126345	0.993186
F6SAK8	1809	DPYSL3		FALSE	High	Master Protein	F6SAK8	Dihydropyrimidinase like 3 OS=Macaca mulatta GN=DPYSL3 PE=4 SV=1	0	370.637	62	30	368	25	1	684	73.9	6.35	1225.19	30	cell organization and biogenesis;regulation of biological process;response to stimulus	cytoplasm;cytosol	catalytic activity;protein binding	Pf01979, Pf13147, Pf13594	708425	DPYSL3	6	ENSMMUG00000019291.3		0	1.031	0.95	0.758	1.005	0.727	1.09	0.988	0.04	-0.07	-0.4	0.01	-0.46	0.12	-0.02	0.731323	0.995151	0.123309	0.997098	0.0145649
F6XQP2	2665	GDI2		FALSE	High	Master Protein	F6XQP2	Rab GDP dissociation inhibitor OS=Macaca mulatta GN=GDI2 PE=2 SV=1	0	370.535	78	34	214	25	1	445	50.7	6.47	711.22	34	metabolic process;regulation of biological process;response to stimulus;transport	cytoplasm	catalytic activity;enzyme regulator activity;RNA binding	Pf00996	712510	GDI2	9	ENSMMUG00000013182.3		11	0.974	0.932	0.98	0.972	0.921	1.015	0.916	-0.04	-0.1	-0.03	-0.04	-0.12	0.02	-0.13	0.999158	0.976528	0.999745	0.995868	0.935291
F7ECK5	-	#N/A		FALSE	High	Master Protein	F7ECK5	Tenascin C OS=Macaca mulatta GN=TNC PE=4 SV=2	0	369.489	35	47	112	1	1	1564	171.4	5.15	388.73	47	regulation of biological process		protein binding	Pf00041, Pf00147			15	ENSMMUG00000003356.3		0	0.743	0.788	0.807	0.901	1.176	0.85	1.082	-0.43	-0.34	-0.31	-0.15	0.23	-0.24	0.11	0.00113233	0.0838953	0.302175	0.52991	0.993722
I0FPX4	2058	EPRS		FALSE	High	Master Protein	I0FPX4	Bifunctional aminoacyl-tRNA synthetase OS=Macaca mulatta GN=EPRS PE=2 SV=1	0	369.114	43	53	112	1	1	1512	170.4	7.46	379.02	53	metabolic process	cytoplasm	catalytic activity;nucleotide binding	Pf00458, Pf00587, Pf00749, Pf01406, Pf03129, Pf03950, Pf09180, Pf14497						0	1.354	2.695	1.439	2.479	1.076	1.245	1.012	0.44	1.43	0.53	1.31	0.11	0.32	0.02	0.378427	2.03026e-08	0.724125	2.16928e-11	0.921078
F6V3E9	23114	NFASC		FALSE	High	Master Protein	F6V3E9	Neurofascin OS=Macaca mulatta GN=NFASC PE=4 SV=2	0	368.9	45	47	183	6	1	1362	151.8	6.57	613.46	47	cell organization and biogenesis;cellular component movement	membrane	protein binding	Pf00041, Pf00047, Pf07679, Pf07686, Pf13882, Pf13895, Pf13927	699444	NFASC	1	ENSMMUG00000017508.3		35	1.009	1.124	0.987	1.141	1.034	1.024	1.056	0.01	0.17	-0.02	0.19	0.05	0.03	0.08	0.884944	0.519917	0.999745	0.284593	0.920038
G7MDZ6	7203	CCT3		FALSE	High	Master Protein	G7MDZ6	T-complex protein 1 subunit gamma OS=Macaca mulatta GN=CCT3 PE=2 SV=1	0	368.543	68	38	162	38	1	545	60.5	6.49	520.4	38	cell organization and biogenesis;metabolic process;regulation of biological process;transport	cytoplasm;cytosol;membrane	nucleotide binding;protein binding;RNA binding	Pf00118	718374	LOC718374; CCT3	1	ENSMMUG00000019034.3		0	0.97	0.981	1.053	0.997	1.027	0.986	0.946	-0.04	-0.03	0.07	0	0.04	-0.02	-0.08	0.984723	0.996961	0.943953	0.998523	0.932739
F7D5N3	-	#N/A		FALSE	High	Master Protein	F7D5N3	Uncharacterized protein OS=Macaca mulatta PE=4 SV=2	0	367.877	82	39	175	35	1	473	50.3	9.22	543.85	39	cell organization and biogenesis		protein binding	Pf05297			14	ENSMMUG00000007676.3		3	0.936	0.954	0.853	1.013	0.909	0.993	0.997	-0.1	-0.07	-0.23	0.02	-0.14	-0.01	0	0.838583	0.996961	0.679682	0.995868	0.904587
F7CT78	8078	USP5		FALSE	High	Master Protein	F7CT78	Ubiquitinyl hydrolase 1 OS=Macaca mulatta GN=USP5 PE=2 SV=1	0	366.867	53	37	159	35	1	858	95.7	5.01	514.15	37	metabolic process;regulation of biological process		catalytic activity;metal ion binding;protein binding	Pf00443, Pf00627, Pf02148, Pf13423	714032	USP5	11	ENSMMUG00000005192.2		1	0.976	0.991	1.023	1.061	0.967	1.044	0.922	-0.04	-0.01	0.03	0.09	-0.05	0.06	-0.12	0.999158	0.987991	0.989022	0.859564	0.996888
A0A1D5QPZ1	23122	CLASP2		FALSE	High	Master Protein	A0A1D5QPZ1	Cytoplasmic linker associated protein 2 OS=Macaca mulatta GN=CLASP2 PE=4 SV=1	0	362.614	41	48	119	1	1	1508	165.1	8.51	382.33	48				Pf12348			2	ENSMMUG00000031438.2		0	1.034	1.068	0.916	1.042	0.952	1.009	1.076	0.05	0.09	-0.13	0.06	-0.07	0.01	0.11	0.96929	0.98682	0.751528	0.996243	0.625071
G7NA88	-	#N/A		FALSE	High	Master Protein	G7NA88	Uncharacterized protein OS=Macaca mulatta GN=EGK_05406 PE=4 SV=1	0	362.476	62	37	143	31	1	962	103.9	6.51	487.53	37	metabolic process		catalytic activity;nucleotide binding;protein binding	Pf00069, Pf07714	701067	LOC701067; AAK1	13			5	0.985	1.011	1.019	1.04	1.014	1.014	0.981	-0.02	0.02	0.03	0.06	0.02	0.02	-0.03	0.968587	0.963586	0.996134	0.961519	0.95944
F6R0F5	4629	MYH11		FALSE	High	Master Protein	F6R0F5	Myosin heavy chain 11 OS=Macaca mulatta GN=MYH11 PE=3 SV=2	0	360.075	30	52	130	11	1	2017	232.7	5.71	415.79	52	cell organization and biogenesis		catalytic activity;motor activity;nucleotide binding;protein binding;structural molecule activity	Pf00038, Pf00063, Pf01576, Pf02463, Pf02736, Pf04111, Pf04156, Pf05622, Pf06160, Pf07888, Pf09311, Pf09726, Pf09731, Pf10079, Pf12128, Pf12252, Pf12325, Pf13166			20	ENSMMUG00000010367.3		0	1.673	1.443	2.045	0.977	1.291	1.133	1.056	0.74	0.53	1.03	-0.03	0.37	0.18	0.08	2.08517e-15	0.0790569	1.47208e-05	0.94403	0.398199
I2CTG3	23114	NFASC		FALSE	High	Master Protein	I2CTG3	Neurofascin isoform 1 OS=Macaca mulatta GN=NFASC PE=2 SV=1	0	358.593	46	42	175	1	1	1238	137.3	6.07	595.28	42	cell organization and biogenesis;cellular component movement	membrane	protein binding	Pf00041, Pf00047, Pf07679, Pf07686, Pf13882, Pf13895, Pf13927						0	0.969	1.107	0.973	1.145	0.984	1.002	0.98	-0.05	0.15	-0.04	0.2	-0.02	0	-0.03	0.811221	0.995151	0.895015	0.856891	0.708512
H9FR30	2036	EPB41L1		FALSE	High	Master Protein	H9FR30	Band 4.1-like protein 1 isoform a OS=Macaca mulatta GN=EPB41L1 PE=2 SV=1	0	357.496	56	41	193	1	1	853	95.6	5.74	642.75	41	cell organization and biogenesis	cytoskeleton	protein binding;structural molecule activity	Pf00373, Pf04382, Pf05902, Pf08736, Pf09379, Pf09380	710697	EPB41L1	10			0	0.977	0.988	1.124	1.062	1.084	1.05	0.941	-0.03	-0.02	0.17	0.09	0.12	0.07	-0.09	0.825457	0.849081	0.999745	0.997098	0.964561
F7AKJ3	80725	SRCIN1		FALSE	High	Master Protein	F7AKJ3	SRC kinase signaling inhibitor 1 OS=Macaca mulatta GN=SRCIN1 PE=4 SV=2	0	356.965	49	49	115	49	1	1218	130.5	9.26	393.53	49	cell organization and biogenesis;regulation of biological process	cytoplasm;cytoskeleton	protein binding				16	ENSMMUG00000005041.3		0	0.959	1.043	0.968	1.037	1.022	0.953	1.013	-0.06	0.06	-0.05	0.05	0.03	-0.07	0.02	0.947837	0.919652	0.999745	0.968141	0.944776
F7BW72	10787	NCKAP1		FALSE	High	Master Protein	F7BW72	NCK associated protein 1 OS=Macaca mulatta GN=NCKAP1 PE=2 SV=1	0	356.311	43	46	170	1	1	1134	129.4	6.68	522.2	46	regulation of biological process;response to stimulus		protein binding	Pf09735	711124	NCKAP1	12	ENSMMUG00000014397.3		46	0.902	0.858	0.849	0.939	0.906	0.988	0.963	-0.15	-0.22	-0.24	-0.09	-0.14	-0.02	-0.05	0.505497	0.726098	0.657189	0.90347	0.895452
H9FZ64	7184	HSP90B1		FALSE	High	Master Protein	H9FZ64	Endoplasmin OS=Macaca mulatta GN=HSP90B1 PE=2 SV=1	0	356.207	52	43	202	41	1	804	92.6	4.87	667.28	43	metabolic process;response to stimulus		nucleotide binding;protein binding	Pf00183, Pf02518, Pf13589	699568	HSP90B1	11			0	0.958	0.894	0.895	0.915	0.878	0.981	0.94	-0.06	-0.16	-0.16	-0.13	-0.19	-0.03	-0.09	0.946704	0.911701	0.894253	0.747271	0.759163
F6YYC4	63908	NAPB		FALSE	High	Master Protein	F6YYC4	NSF attachment protein beta OS=Macaca mulatta GN=NAPB PE=4 SV=2	0	356.165	79	22	241	19	1	298	33.5	5.47	834.14	22	cell communication;cell organization and biogenesis;regulation of biological process;transport	membrane	protein binding	Pf14938	712165	NAPB	10	ENSMMUG00000022388.3		4	0.949	0.875	1.084	0.947	1.035	1.027	0.906	-0.08	-0.19	0.12	-0.08	0.05	0.04	-0.14	0.906953	0.832987	0.882226	0.941955	0.917823
F7HSL6	7414	VCL		FALSE	High	Master Protein	F7HSL6	Vinculin OS=Macaca mulatta GN=VCL PE=4 SV=2	0	354.184	56	53	109	53	1	1134	123.8	5.62	365.36	53	cell growth;cell organization and biogenesis;regulation of biological process	cytoplasm;cytoskeleton;membrane	protein binding;structural molecule activity	Pf01044	721921	VCL	9	ENSMMUG00000020823.3		0	1.009	1.078	1.084	0.992	1.097	0.928	1.021	0.01	0.11	0.12	-0.01	0.13	-0.11	0.03	0.884944	0.784642	0.881409	0.997848	0.645097
G7MLD3	4967	OGDH		FALSE	High	Master Protein	G7MLD3	Oxoglutarate dehydrogenase OS=Macaca mulatta GN=OGDH PE=4 SV=1	0	353.493	45	40	128	1	1	1038	117.6	6.92	424.23	40	cellular component movement;metabolic process	mitochondrion	catalytic activity	Pf00676, Pf02779	698854	OGDH	3	ENSMMUG00000002651.3		39	0.982	1.026	1.073	1.019	1.068	0.975	0.977	-0.03	0.04	0.1	0.03	0.1	-0.04	-0.03	0.979301	0.96006	0.895015	0.995868	0.7979
G7MZX8	55074	OXR1		FALSE	High	Master Protein	G7MZX8	Oxidation resistance protein 1 OS=Macaca mulatta GN=OXR1 PE=2 SV=1	0	352.261	59	39	135	5	1	846	94.8	5.43	455.64	39				Pf01476, Pf07534						34	0.924	1.058	0.813	1.157	1.057	1.01	1.2	-0.11	0.08	-0.3	0.21	0.08	0.01	0.26	0.742171	0.873916	0.426037	0.19811	0.847456
A0A1D5Q193	259217	HSPA12A		FALSE	High	Master Protein	A0A1D5Q193	Heat shock protein family A (Hsp70) member 12A OS=Macaca mulatta GN=HSPA12A PE=4 SV=1	0	351.83	57	33	189	1	1	692	77	7.17	658.77	33				Pf00012	707202	HSPA12A	9	ENSMMUG00000010908.2		35	0.955	0.987	0.832	1.031	0.86	0.998	0.988	-0.07	-0.02	-0.27	0.04	-0.22	0	-0.02	0.932024	0.994591	0.545209	0.97807	0.633989
F7GQH7	23154	NCDN		FALSE	High	Master Protein	F7GQH7	Neurochondrin OS=Macaca mulatta GN=NCDN PE=2 SV=2	0	351.638	50	28	160	28	1	729	78.8	5.48	558.06	28	cell organization and biogenesis	cytosol;membrane		Pf05536	712930	NCDN	1	ENSMMUG00000019812.3		0	0.928	0.859	1.019	0.93	0.989	1.005	0.9	-0.11	-0.22	0.03	-0.1	-0.02	0.01	-0.15	0.786835	0.726525	0.995444	0.844852	0.99195
A0A1D5R2B9	-	#N/A		FALSE	High	Master Protein	A0A1D5R2B9	Pyruvate kinase OS=Macaca mulatta PE=3 SV=1	0	351.352	61	29	267	1	1	483	52.5	7.85	942.03	29	metabolic process		catalytic activity;metal ion binding	Pf00224, Pf02887			3	ENSMMUG00000040343.1		0
H9FP04	10787	NCKAP1		FALSE	High	Master Protein	H9FP04	Nck-associated protein 1 isoform 1 OS=Macaca mulatta GN=NCKAP1 PE=2 SV=1	0	350.281	43	46	166	1	1	1126	128.5	6.62	505.37	46				Pf09735	711124	NCKAP1	12			0	1.047	0.93	0.935	1.094	1.283	1.231	1.436	0.07	-0.1	-0.1	0.13	0.36	0.3	0.52	0.994463	0.755132	0.839415	0.995	0.770473
F7FMM0	535	ATP6V0A1		FALSE	High	Master Protein	F7FMM0	V-type proton ATPase subunit a OS=Macaca mulatta GN=ATP6V0A1 PE=2 SV=2	0	348.372	45	32	195	32	1	837	96.3	6.43	649.82	32	transport	membrane	transporter activity	Pf01496	677865	ATP6V0A1	16	ENSMMUG00000022644.3		0	0.969	0.924	0.89	1.005	0.911	1.054	0.991	-0.05	-0.11	-0.17	0.01	-0.14	0.08	-0.01	0.981619	0.963586	0.867682	0.997098	0.908933
F7BWK5	2037	EPB41L2		FALSE	High	Master Protein	F7BWK5	Erythrocyte membrane protein band 4.1 like 2 OS=Macaca mulatta GN=EPB41L2 PE=4 SV=2	0	348.301	46	44	185	7	1	998	111.8	5.36	624.29	44	cell organization and biogenesis	cytoskeleton;membrane;nucleus	protein binding;structural molecule activity	Pf00373, Pf04382, Pf05902, Pf08736, Pf09379, Pf09380	714889	EPB41L2	4	ENSMMUG00000007758.3	Tight junction	32	0.91	0.98	0.849	0.988	1.071	0.917	1.148	-0.14	-0.03	-0.24	-0.02	0.1	-0.12	0.2	0.595609	0.996961	0.656936	0.997098	0.784395
A0A1D5Q8I4	22948	CCT5		FALSE	High	Master Protein	A0A1D5Q8I4	Chaperonin containing TCP1 subunit 5 OS=Macaca mulatta GN=CCT5 PE=2 SV=1	0	347.875	76	34	133	33	1	541	59.6	5.66	471.67	34	metabolic process	cytoplasm	nucleotide binding;protein binding	Pf00118	696640	CCT5	6	ENSMMUG00000020112.3		1	0.961	0.895	0.965	0.953	0.88	1.022	0.876	-0.06	-0.16	-0.05	-0.07	-0.18	0.03	-0.19	0.9573	0.915821	0.999745	0.963864	0.769033
F7B7T3	8506	CNTNAP1		FALSE	High	Master Protein	F7B7T3	Contactin associated protein 1 OS=Macaca mulatta GN=CNTNAP1 PE=4 SV=1	0	346.61	38	42	127	42	1	1382	156.2	7.03	396.33	42	cell organization and biogenesis	membrane		Pf00054, Pf00147, Pf00754, Pf02210	574229	CNTNAP1	16	ENSMMUG00000006091.3	Cell adhesion molecules (CAMs)	0	1.02	1.045	0.943	1.036	1.01	1.01	1.093	0.03	0.06	-0.09	0.05	0.01	0.01	0.13	0.817239	0.915736	0.980185	0.970327	0.964122
F7H1W6	23352	UBR4		FALSE	High	Master Protein	F7H1W6	Ubiquitin protein ligase E3 component n-recognin 4 OS=Macaca mulatta GN=UBR4 PE=4 SV=2	0	346.37	16	69	101	68	1	5182	573.2	6.04	290.81	69	metabolic process	cytosol;membrane	catalytic activity;metal ion binding;protein binding	Pf02207, Pf13764	702449	LOC702449; UBR4	1	ENSMMUG00000006669.3		1	1.008	1.001	0.997	1.025	1.028	1.033	1.04	0.01	0	0	0.04	0.04	0.05	0.06	0.884944	0.978907	0.999745	0.988829	0.930187
H9F9P1	259217	HSPA12A		FALSE	High	Master Protein	H9F9P1	Heat shock 70 kDa protein 12A (Fragment) OS=Macaca mulatta GN=HSPA12A PE=2 SV=1	0	345.781	58	33	194	1	1	673	74.8	6.77	676.71	33				Pf00012						0	1.003	0.963	0.725	1.03	0.768	1.073	1.062	0	-0.05	-0.46	0.04	-0.38	0.1	0.09	0.957684	0.89795	0.0575017	0.997098	0.0669333
F6RRV0	5518	PPP2R1A		FALSE	High	Master Protein	F6RRV0	Protein phosphatase 2 scaffold subunit Aalpha OS=Macaca mulatta GN=PPP2R1A PE=2 SV=1	0	344.49	57	27	187	27	1	589	65.3	5.11	619.55	27	cell organization and biogenesis;metabolic process;regulation of biological process	cytosol	catalytic activity;enzyme regulator activity;protein binding	Pf02985, Pf13513, Pf13646	719929	PPP2R1A	19	ENSMMUG00000021986.3	PI3K-Akt signaling pathway; mRNA surveillance pathway; Hepatitis C; AMPK signaling pathway; TGF-beta signaling pathway; Dopaminergic synapse; Hippo signaling pathway; Tight junction; Sphingolipid signaling pathway; Long-term depression; Oocyte meiosis; Chagas disease (American trypanosomiasis); Adrenergic signaling in cardiomyocytes	0	0.951	0.952	0.951	0.996	0.998	0.994	0.998	-0.07	-0.07	-0.07	-0.01	0	-0.01	0	0.914146	0.995666	0.996623	0.999898	0.980184
A0A1D5RF26	55605	KIF21A		FALSE	High	Master Protein	A0A1D5RF26	Kinesin family member 21A OS=Macaca mulatta GN=KIF21A PE=3 SV=1	0	343.609	36	44	108	40	1	1674	187.2	6.42	368.11	44	cell organization and biogenesis;cellular component movement;metabolic process;regulation of biological process;transport	cytoplasm	catalytic activity;motor activity;nucleotide binding;protein binding;structural molecule activity	Pf00038, Pf00225, Pf00400, Pf00769, Pf01576, Pf02050, Pf02463, Pf02841, Pf02996, Pf03938, Pf03962, Pf04111, Pf05010, Pf05262, Pf05483, Pf05557, Pf05622, Pf07888, Pf07926, Pf09731, Pf10174, Pf10211, Pf11600, Pf12037, Pf12128, Pf12718, Pf13166, Pf13514, Pf13863, Pf13868, Pf14943, Pf14988, Pf15558, Pf15619	699150	KIF21A	11	ENSMMUG00000021192.3		3	1.01	1.023	0.876	1.014	1.002	1.001	1.155	0.01	0.03	-0.19	0.02	0	0	0.21	0.880909	0.963029	0.801181	0.995868	0.979229
H9EXK4	2	A2M		FALSE	High	Master Protein	H9EXK4	Alpha-2-macroglobulin OS=Macaca mulatta GN=A2M PE=2 SV=1	0	343.336	40	48	114	2	1	1474	163.6	6.57	378.29	48	regulation of biological process	extracellular	enzyme regulator activity	Pf00207, Pf01835, Pf05326, Pf07677, Pf07678, Pf07703, Pf10569, Pf11974, Pf13249						36	1.002	1.18	1.116	1.18	1.004	1.002	0.901	0	0.24	0.16	0.24	0.01	0	-0.15	0.904857	0.241014	0.753865	0.103653	0.977744
F7EE40	-	#N/A		FALSE	High	Master Protein	F7EE40	Uncharacterized protein OS=Macaca mulatta GN=SBF1 PE=3 SV=2	0	342.74	35	48	113	47	1	1894	211	6.71	360.22	48	regulation of biological process		enzyme regulator activity	Pf00169, Pf02141, Pf02893, Pf03455, Pf03456, Pf06602, Pf08616, Pf12335, Pf14593, Pf15413			10	ENSMMUG00000009082.3		1	0.999	1.018	1.033	1.055	1.057	1.036	1.023	0	0.03	0.05	0.08	0.08	0.05	0.03	0.916214	0.963586	0.971175	0.896182	0.84456
F7CGX1	119	ADD2		FALSE	High	Master Protein	F7CGX1	Adducin 2 OS=Macaca mulatta GN=ADD2 PE=2 SV=1	0	341.497	56	36	174	35	1	726	80.8	5.85	564.58	36	cell organization and biogenesis;cellular component movement;regulation of biological process	cytoskeleton;membrane	protein binding;structural molecule activity	Pf00596	702939	ADD2	13	ENSMMUG00000010592.3		2	0.988	0.977	0.898	1.042	0.97	1.053	1.067	-0.02	-0.03	-0.16	0.06	-0.04	0.08	0.09	0.962364	0.996961	0.895015	0.95407	0.997715
F7GC25	1938	EEF2		FALSE	High	Master Protein	F7GC25	Uncharacterized protein OS=Macaca mulatta GN=EEF2 PE=4 SV=2	0	340.238	54	40	164	39	1	859	95.4	6.83	545.87	40	cell differentiation;metabolic process;regulation of biological process	cytoplasm;cytosol;membrane;nucleus	catalytic activity;nucleotide binding;protein binding;RNA binding	Pf00009, Pf00679, Pf03144, Pf03764, Pf14492			19	ENSMMUG00000022767.3	AMPK signaling pathway; Oxytocin signaling pathway	1	0.95	0.964	1.019	1.008	0.969	0.994	0.903	-0.07	-0.05	0.03	0.01	-0.05	-0.01	-0.15	0.910858	0.998163	0.996151	0.995868	0.997715
F7H508	4967	OGDH		FALSE	High	Master Protein	F7H508	Oxoglutarate dehydrogenase OS=Macaca mulatta GN=OGDH PE=4 SV=2	0	339.833	45	39	126	1	1	1023	115.9	6.86	420.27	39	metabolic process	cytosol;mitochondrion	catalytic activity	Pf00676, Pf02779	698854	OGDH	3	ENSMMUG00000002651.3		0	0.992	0.982	1.161	1.043	1.042	1.054	0.89	-0.01	-0.03	0.22	0.06	0.06	0.08	-0.17	0.939736	0.96006	0.925582	0.999497	0.980295
H9FNN8	10396	ATP8A1		FALSE	High	Master Protein	H9FNN8	Phospholipid-transporting ATPase OS=Macaca mulatta GN=ATP8A1 PE=2 SV=1	0	338.211	38	39	153	2	1	1164	131.4	6.89	513.18	39	cell organization and biogenesis;regulation of biological process;response to stimulus;transport	endoplasmic reticulum;Golgi;membrane	catalytic activity;metal ion binding;nucleotide binding;transporter activity	Pf00122, Pf13246	702630	ATP8A1	5	ENSMMUG00000017733.3		40	0.919	0.768	0.978	0.881	1.057	1.054	0.994	-0.12	-0.38	-0.03	-0.18	0.08	0.08	-0.01	0.713548	0.121277	0.999745	0.411374	0.845281
H9Z494	10376	TUBA1B		FALSE	High	Master Protein	H9Z494	Tubulin alpha chain OS=Macaca mulatta GN=TUBA1B PE=2 SV=1	0	337.467	66	25	1100	3	1	397	43.8	6.33	4107.3	25	cell organization and biogenesis	cytoplasm;cytoskeleton	catalytic activity;nucleotide binding;structural molecule activity	Pf00091, Pf03953						0	1.37	1.013	0.988	0.778	0.649	1.053	0.901	0.45	0.02	-0.02	-0.36	-0.62	0.07	-0.15	1.4582e-08	0.999973	0.999745	0.00384991	0.00191854
G7N819	-	#N/A		FALSE	High	Master Protein	G7N819	Uncharacterized protein OS=Macaca mulatta GN=EGK_04412 PE=3 SV=1	0	337.329	47	40	115	1	1	964	109.5	6.65	410.72	40	cellular component movement		catalytic activity;motor activity;nucleotide binding;protein binding	Pf00225, Pf04156						0	0.95	0.964	1.068	1.193	1.173	1.175	1.043	-0.07	-0.05	0.09	0.25	0.23	0.23	0.06	0.720562	0.770472	0.999254	0.841657	0.99437
G7MSU1	-	#N/A		FALSE	High	Master Protein	G7MSU1	Phospholipid-transporting ATPase OS=Macaca mulatta GN=EGK_15682 PE=3 SV=1	0	337.16	38	39	152	2	1	1164	131.2	7.06	508.61	39	cell organization and biogenesis;transport	membrane	catalytic activity;metal ion binding;nucleotide binding;transporter activity	Pf00122, Pf13246						0	0.786	0.769	1.05	1.107	1.2	1.131	0.899	-0.35	-0.38	0.07	0.15	0.26	0.18	-0.15	0.116522	0.14302	0.945329	0.997098	0.994674
G7N378	-	#N/A		FALSE	High	Master Protein	G7N378	Tubulin alpha chain OS=Macaca mulatta GN=EGK_02774 PE=3 SV=1	0	336.695	53	25	649	8	1	503	55.8	5.05	2082.68	25	cell organization and biogenesis	cytoplasm;cytoskeleton	catalytic activity;nucleotide binding;structural molecule activity	Pf00091, Pf03953						1	0.873	0.896	1.196	1.036	1.221	1.01	0.892	-0.2	-0.16	0.26	0.05	0.29	0.01	-0.16	0.181314	0.849639	0.59303	0.996243	0.38929
H9EZ72	1785	DNM2		FALSE	High	Master Protein	H9EZ72	Dynamin-2 isoform 4 (Fragment) OS=Macaca mulatta GN=DNM2 PE=2 SV=1	0	335.144	64	40	216	0	1	539	61.1	8.4	725.37	40	transport		catalytic activity;nucleotide binding	Pf00350, Pf01031						0
A0A1D5R3F4	-	#N/A		FALSE	High	Master Protein	A0A1D5R3F4	Pyruvate kinase OS=Macaca mulatta GN=PKM PE=3 SV=1	0	334.815	79	28	294	1	1	326	35.8	8.28	995.83	28	metabolic process		catalytic activity;metal ion binding	Pf00224, Pf02887			7	ENSMMUG00000023454.3		0	1.002	1.028	1.062	1.021	1.213	0.994	1.144	0	0.04	0.09	0.03	0.28	-0.01	0.19	0.916437	0.963586	0.999745	0.995868	0.937097
G7MRK7	-	#N/A		FALSE	High	Master Protein	G7MRK7	Heat shock 70 kDa protein 1/2 OS=Macaca mulatta GN=HSPA1B PE=2 SV=1	0	334.082	57	30	208	24	1	641	70	5.66	735.46	30	cell organization and biogenesis		nucleotide binding	Pf00012, Pf06723						0	0.963	0.928	0.85	0.973	0.851	1.01	0.964	-0.05	-0.11	-0.23	-0.04	-0.23	0.01	-0.05	0.965029	0.967297	0.668074	0.995868	0.568943
H9G236	9475	ROCK2		FALSE	High	Master Protein	H9G236	Rho-associated protein kinase OS=Macaca mulatta GN=ROCK2 PE=2 SV=1	0	333.726	45	56	114	50	1	1388	160.8	6.02	360.63	56	cell organization and biogenesis;metabolic process;regulation of biological process;response to stimulus	cytoplasm;cytoskeleton;cytosol	catalytic activity;metal ion binding;motor activity;nucleotide binding;protein binding;RNA binding	Pf00069, Pf00130, Pf01576, Pf01636, Pf02185, Pf02463, Pf04111, Pf04156, Pf05557, Pf05622, Pf05667, Pf06160, Pf07714, Pf08912, Pf09726, Pf09731, Pf11559, Pf12128, Pf12718, Pf12795, Pf13094, Pf13166, Pf14531	708444	ROCK2	13	ENSMMUG00000016678.3	Axon guidance; cGMP-PKG signaling pathway; Focal adhesion; Proteoglycans in cancer; Oxytocin signaling pathway; Wnt signaling pathway; Sphingolipid signaling pathway; Regulation of actin cytoskeleton; Salmonella infection; Platelet activation; Chemokine signaling pathway; cAMP signaling pathway; Vascular smooth muscle contraction; Pathways in cancer; Leukocyte transendothelial migration	5	0.967	1.001	0.96	1.028	0.914	0.994	0.922	-0.05	0	-0.06	0.04	-0.13	-0.01	-0.12	0.977534	0.980217	0.999745	0.985716	0.919998
G7N5X8	-	#N/A		FALSE	High	Master Protein	G7N5X8	Alpha-2-macroglobulin OS=Macaca mulatta GN=EGK_03339 PE=4 SV=1	0	333.429	38	46	110	1	1	1474	163.4	6.46	367.48	46	regulation of biological process	extracellular	enzyme regulator activity	Pf00207, Pf01835, Pf07677, Pf07678, Pf07703, Pf10569, Pf11974, Pf13249						0	1.683	0.584	2.209	0.386	1.215	1.112	0.926	0.75	-0.78	1.14	-1.37	0.28	0.15	-0.11	0.00136512	0.000493772	0.000318027	1.04983e-15	0.985595
I2CTL4	4897	NRCAM		FALSE	High	Master Protein	I2CTL4	Neuronal cell adhesion molecule isoform A OS=Macaca mulatta GN=NRCAM PE=2 SV=1	0	333.21	40	39	143	39	1	1304	144	5.69	491.21	39		membrane	protein binding	Pf00041, Pf00047, Pf07679, Pf07686, Pf08205, Pf13882, Pf13895, Pf13927	574228	NRCAM	3			0	0.965	1.037	1.007	1.135	1.01	1.056	0.968	-0.05	0.05	0.01	0.18	0.01	0.08	-0.05	0.968595	0.937035	0.999745	0.323148	0.964116
A0A1D5QHY1	4967	OGDH		FALSE	High	Master Protein	A0A1D5QHY1	Oxoglutarate dehydrogenase OS=Macaca mulatta GN=OGDH PE=4 SV=1	0	332.261	44	39	125	1	1	1034	117.2	7.08	407.03	39	metabolic process		catalytic activity	Pf00676, Pf02779	698854	OGDH	3	ENSMMUG00000002651.3		0
F7C3R1	3309	HSPA5		FALSE	High	Master Protein	F7C3R1	78 kDa glucose-regulated protein OS=Macaca mulatta GN=HSPA5 PE=2 SV=1	0	328.811	56	31	191	28	1	654	72.3	5.16	669.35	31	cell communication;cell organization and biogenesis;metabolic process;regulation of biological process;response to stimulus;transport	cell surface;endoplasmic reticulum;membrane;nucleus;organelle lumen	catalytic activity;nucleotide binding;protein binding	Pf00012, Pf01968, Pf06723	703193	HSPA5	15	ENSMMUG00000005217.3	Thyroid hormone synthesis; Protein export; Prion diseases; Protein processing in endoplasmic reticulum	0	1.027	0.98	1.064	0.978	0.985	1.025	0.951	0.04	-0.03	0.09	-0.03	-0.02	0.04	-0.07	0.759078	0.996961	0.921121	0.995868	0.99437
I2CYY2	9361	LONP1		FALSE	High	Master Protein	I2CYY2	Lon protease homolog, mitochondrial OS=Macaca mulatta GN=LONP1 PE=2 SV=1	0	328.386	44	35	110	34	1	961	106.8	6.52	357.9	35	cell organization and biogenesis;metabolic process;regulation of biological process;response to stimulus	mitochondrion;organelle lumen	catalytic activity;DNA binding;nucleotide binding;RNA binding	Pf00004, Pf00910, Pf01695, Pf02190, Pf05362, Pf05496, Pf07724, Pf07728, Pf08298, Pf13173, Pf13191, Pf13207, Pf13401, Pf13541						1	1.015	1.038	1.108	1.023	1.021	1.001	0.935	0.02	0.05	0.15	0.03	0.03	0	-0.1	0.850239	0.935111	0.785703	0.990512	0.948922
F6XII4	5297	PI4KA		FALSE	High	Master Protein	F6XII4	Phosphatidylinositol 4-kinase alpha OS=Macaca mulatta GN=PI4KA PE=3 SV=2	0	327.356	33	59	107	59	1	2099	236.4	7.06	311.76	59	cell organization and biogenesis;metabolic process;regulation of biological process;response to stimulus	cytoplasm;membrane	catalytic activity;protein binding	Pf00454, Pf00613	698020	PI4KA	10	ENSMMUG00000022167.3	Inositol phosphate metabolism; Phosphatidylinositol signaling system; Metabolic pathways	0	0.996	0.979	0.985	1.003	1.048	1.02	1.059	-0.01	-0.03	-0.02	0	0.07	0.03	0.08	0.927714	0.996961	0.999745	0.997098	0.884254
F7DKR5	55074	OXR1		FALSE	High	Master Protein	F7DKR5	Oxidation resistance 1 OS=Macaca mulatta GN=OXR1 PE=4 SV=2	0	325.145	55	37	123	3	1	804	90.5	5.38	406.31	37				Pf01476, Pf07534	696398	OXR1	8	ENSMMUG00000017845.3		0	1.14	1.068	0.963	1.024	0.965	1.094	1.143	0.19	0.09	-0.05	0.03	-0.05	0.13	0.19	0.721633	0.995151	0.895015	0.995868	0.596879
H9EVF1	178	AGL		FALSE	High	Master Protein	H9EVF1	Glycogen debranching enzyme isoform 1 OS=Macaca mulatta GN=AGL PE=2 SV=1	0	325.034	42	53	98	2	1	1532	174.6	6.8	311.44	53	metabolic process		catalytic activity	Pf06202, Pf14699, Pf14701, Pf14702						45	1.004	1.199	1.12	1.179	1.167	0.988	1.047	0.01	0.26	0.16	0.24	0.22	-0.02	0.07	0.90256	0.175578	0.73618	0.107763	0.267975
H9Z493	10376	TUBA1B		FALSE	High	Master Protein	H9Z493	Tubulin alpha chain OS=Macaca mulatta GN=TUBA1B PE=2 SV=1	0	324.284	58	22	883	2	1	398	43.9	6.32	3333.48	22	cell organization and biogenesis	cytoplasm;cytoskeleton	catalytic activity;nucleotide binding;structural molecule activity	Pf00091, Pf03953						0	1.151	1.054	0.996	0.948	0.796	1.035	0.921	0.2	0.08	-0.01	-0.08	-0.33	0.05	-0.12	0.00751013	0.928274	0.999745	0.895786	0.237887
A0A1D5QZE9	3954	LETM1		FALSE	High	Master Protein	A0A1D5QZE9	Leucine zipper and EF-hand containing transmembrane protein 1 OS=Macaca mulatta GN=LETM1 PE=4 SV=1	0	323.144	48	35	119	34	1	739	83	6.81	417.38	35		membrane;mitochondrion	metal ion binding	Pf07766, Pf13833	722530	LETM1	5	ENSMMUG00000019948.3		0	0.979	0.918	0.83	0.929	0.889	0.991	1.049	-0.03	-0.12	-0.27	-0.11	-0.17	-0.01	0.07	0.987482	0.963586	0.534086	0.836382	0.818327
F6T4X7	6950	TCP1		FALSE	High	Master Protein	F6T4X7	T-complex 1 OS=Macaca mulatta GN=TCP1 PE=2 SV=2	0	322.671	71	29	146	29	1	556	60.3	6.11	525.24	29	metabolic process;regulation of biological process	cytoplasm	nucleotide binding;protein binding;RNA binding	Pf00118	702500	TCP1	4	ENSMMUG00000012846.3		0	0.974	0.97	1.027	1.001	0.986	1.005	0.935	-0.04	-0.04	0.04	0	-0.02	0.01	-0.1	0.999636	0.998284	0.979653	0.997098	0.994004
F6TQJ2	51056	LAP3		FALSE	High	Master Protein	F6TQJ2	Cytosol aminopeptidase OS=Macaca mulatta GN=LAP3 PE=2 SV=1	0	322.328	68	31	105	31	1	519	56.2	7.69	359.46	31	metabolic process	cytoplasm	catalytic activity;metal ion binding	Pf00883, Pf02789	715081	LAP3	5	ENSMMUG00000005732.3	Glutathione metabolism; Metabolic pathways; Arginine and proline metabolism	0	1.023	1.124	1.254	1.022	1.222	0.93	0.996	0.03	0.17	0.33	0.03	0.29	-0.11	-0.01	0.797466	0.519518	0.178056	0.992055	0.0947996
F7HJV7	7385	Uqcrc2		FALSE	High	Master Protein	F7HJV7	Uncharacterized protein OS=Macaca mulatta GN=UQCRC2 PE=3 SV=2	0	322.261	74	25	187	25	1	459	49.1	8.81	667.61	25	metabolic process		catalytic activity;metal ion binding	Pf00675, Pf05193			20	ENSMMUG00000018287.3		0	1.036	1.153	1.053	1.081	1.005	0.971	0.989	0.05	0.21	0.07	0.11	0.01	-0.04	-0.02	0.689729	0.368243	0.943953	0.747271	0.97684
F6YF98	26960	NBEA		FALSE	High	Master Protein	F6YF98	Neurobeachin OS=Macaca mulatta GN=NBEA PE=4 SV=2	0	321.896	24	54	99	47	1	2917	324.4	6.16	312.94	54		cytosol;membrane	protein binding	Pf02138, Pf06469, Pf13385, Pf14844			17	ENSMMUG00000019831.3		6	1.002	0.963	1.011	0.948	0.989	0.985	0.979	0	-0.05	0.02	-0.08	-0.02	-0.02	-0.03	0.90576	0.997777	0.999254	0.943079	0.991695
A0A1D5RFK5	8411	EEA1		FALSE	High	Master Protein	A0A1D5RFK5	Early endosome antigen 1 OS=Macaca mulatta GN=EEA1 PE=4 SV=1	0	320.919	42	53	92	53	1	1411	162.5	5.73	302.98	53	transport		catalytic activity;metal ion binding;motor activity;transporter activity	Pf01363, Pf01496, Pf01576, Pf04156, Pf05478, Pf09726, Pf10498, Pf12128, Pf13166	710381	EEA1	11	ENSMMUG00000002244.3	Phagosome; Tuberculosis; Endocytosis	0	1.023	1.114	1.125	1.117	1.094	1.025	0.995	0.03	0.16	0.17	0.16	0.13	0.04	-0.01	0.797084	0.582727	0.716488	0.450191	0.658611
F7HJ53	63827	BCAN		FALSE	High	Master Protein	F7HJ53	Brevican OS=Macaca mulatta GN=BCAN PE=4 SV=2	0	320.861	39	30	199	29	1	917	99.9	4.69	687.14	30			protein binding;structural molecule activity	Pf00008, Pf00059, Pf00084, Pf00193	718545	BCAN	1	ENSMMUG00000017093.3		0	1.009	1.106	1.019	1.119	1	1.02	0.99	0.01	0.15	0.03	0.16	0	0.03	-0.01	0.88386	0.632873	0.995736	0.442671	0.979229
F7EAR8	178	AGL		FALSE	High	Master Protein	F7EAR8	Amylo-alpha-1, 6-glucosidase, 4-alpha-glucanotransferase OS=Macaca mulatta GN=AGL PE=4 SV=1	0	319.179	41	52	97	1	1	1532	174.6	6.87	307.41	52	metabolic process	cytoplasm;nucleus	catalytic activity;protein binding	Pf06202, Pf14699, Pf14701, Pf14702	710910	AGL	1	ENSMMUG00000021441.3	Starch and sucrose metabolism; Metabolic pathways	0	0.892	1.303	4.198	1.601	5.422	1.096	1.152	-0.16	0.38	2.07	0.68	2.44	0.13	0.2	0.565188	0.963586	9.65974e-14	0.0855956	1.33194e-15
F6R387	4137	MAPT		FALSE	High	Master Protein	F6R387	Microtubule-associated protein OS=Macaca mulatta GN=MAPT PE=4 SV=2	0	318.939	45	29	217	8	1	765	80.1	7.01	761.43	29		cytoplasm;cytoskeleton	protein binding	Pf00418			16	ENSMMUG00000004122.3		24	0.942	0.934	0.807	1.001	0.879	1.01	1.027	-0.09	-0.1	-0.31	0	-0.19	0.01	0.04	0.884944	0.977185	0.3791	0.997098	0.763005
A0A1D5RD25	2037	EPB41L2		FALSE	High	Master Protein	A0A1D5RD25	Erythrocyte membrane protein band 4.1 like 2 OS=Macaca mulatta GN=EPB41L2 PE=4 SV=1	0	317.49	52	38	171	1	1	740	83.1	6.4	576.62	38		cytoskeleton	protein binding;structural molecule activity	Pf00373, Pf05262, Pf05902, Pf08736, Pf09379, Pf09380	714889	EPB41L2	4	ENSMMUG00000007758.3		0	1.044	0.831	1.186	0.993	1.728	1.249	1.522	0.06	-0.27	0.25	-0.01	0.79	0.32	0.61	0.944686	0.365668	0.999745	0.97192	0.0852869
H9Z7V8	2746	GLUD1		FALSE	High	Master Protein	H9Z7V8	Glutamate dehydrogenase 1, mitochondrial OS=Macaca mulatta GN=GLUD1 PE=2 SV=1	0	317.128	54	28	181	28	1	558	61.4	8	635.25	28	metabolic process		catalytic activity	Pf00208, Pf02812	693461	GLUD1; LOC693461	9		Metabolic pathways; D-Glutamine and D-glutamate metabolism; Nitrogen metabolism; Proximal tubule bicarbonate reclamation; Carbon metabolism; Arginine biosynthesis; Alanine, aspartate and glutamate metabolism	0	1.029	0.952	0.969	0.908	0.934	0.98	0.99	0.04	-0.07	-0.04	-0.14	-0.1	-0.03	-0.01	0.748902	0.995666	0.999745	0.676591	0.960801
H9EMT3	5578	PRKCA		FALSE	High	Master Protein	H9EMT3	Protein kinase C OS=Macaca mulatta GN=PRKCA PE=2 SV=1	0	316.49	54	32	158	21	1	672	76.7	7.05	524.28	32	metabolic process;regulation of biological process;response to stimulus		catalytic activity;metal ion binding;nucleotide binding;protein binding	Pf00069, Pf00130, Pf00168, Pf00433, Pf07714	718412	PRKCA	16		Focal adhesion; Melanogenesis; EGFR tyrosine kinase inhibitor resistance; Dopaminergic synapse; Natural killer cell mediated cytotoxicity; Insulin secretion; Glioma; Serotonergic synapse; Axon guidance; GnRH signaling pathway; Proteoglycans in cancer; Glutamatergic synapse; Influenza A; Pancreatic secretion; Aldosterone synthesis and secretion; Calcium signaling pathway; Gap junction; Pathways in…	11	0.924	0.857	0.899	0.903	0.966	0.974	0.993	-0.11	-0.22	-0.15	-0.15	-0.05	-0.04	-0.01	0.753059	0.720514	0.895015	0.628662	0.995972
A0A1D5Q8Q5	1804	DPP6		FALSE	High	Master Protein	A0A1D5Q8Q5	Dipeptidyl peptidase like 6 OS=Macaca mulatta GN=DPP6 PE=4 SV=1	0	315.981	43	34	165	1	1	803	91.2	6.42	566.68	34	metabolic process	membrane	catalytic activity	Pf00326, Pf00930	718148	LOC718148; DPP6	3	ENSMMUG00000006328.3		32	0.884	0.83	0.86	0.953	0.91	1.015	0.935	-0.18	-0.27	-0.22	-0.07	-0.14	0.02	-0.1	0.284941	0.504688	0.71378	0.964234	0.905627
F7F2U3	8604	SLC25A12		FALSE	High	Master Protein	F7F2U3	Calcium-binding mitochondrial carrier protein Aralar1 OS=Macaca mulatta GN=SLC25A12 PE=2 SV=1	0	315.939	58	32	134	26	1	678	74.7	8.27	464.74	32	response to stimulus;transport	membrane;mitochondrion	metal ion binding;transporter activity	Pf00153, Pf13499	695173	SLC25A12	12	ENSMMUG00000007310.3		6	0.99	1.003	0.888	0.961	0.984	0.948	1.098	-0.01	0	-0.17	-0.06	-0.02	-0.08	0.13	0.952715	0.975362	0.858767	0.981835	0.99437
G7MNY8	4191	MDH2		FALSE	High	Master Protein	G7MNY8	Malate dehydrogenase OS=Macaca mulatta GN=MDH2 PE=2 SV=1	0	315.671	71	22	326	22	1	338	35.5	8.54	1204.5	22	metabolic process	membrane;mitochondrion;nucleus	catalytic activity;nucleotide binding;RNA binding	Pf00056, Pf01073, Pf01118, Pf02866, Pf13460	719983	LOC719983; MDH2	3	ENSMMUG00000009917.3	Glyoxylate and dicarboxylate metabolism; Metabolic pathways; Carbon metabolism; Cysteine and methionine metabolism; Citrate cycle (TCA cycle); Pyruvate metabolism	0	1.033	0.963	1.049	0.91	0.963	0.976	0.949	0.05	-0.05	0.07	-0.14	-0.05	-0.03	-0.08	0.720394	0.99748	0.95171	0.704073	0.994379
H9ZD06	-	#N/A		FALSE	High	Master Protein	H9ZD06	Triosephosphate isomerase OS=Macaca mulatta GN=TPI1 PE=2 SV=1	0	314.637	80	21	306	17	1	286	30.8	5.92	1183.59	21	metabolic process		catalytic activity	Pf00121	714090	TPI1	11		Carbon metabolism; Metabolic pathways; Inositol phosphate metabolism; Fructose and mannose metabolism; Biosynthesis of amino acids; Glycolysis / Gluconeogenesis	4	1.03	1.019	1.035	0.989	0.961	0.999	0.956	0.04	0.03	0.05	-0.02	-0.06	0	-0.06	0.734943	0.963161	0.970324	0.997098	0.99437
F6TLQ6	-	#N/A		FALSE	High	Master Protein	F6TLQ6	Glucose-6-phosphate isomerase OS=Macaca mulatta GN=LOC717980 PE=3 SV=2	0	314.441	55	28	215	28	1	573	64.9	8.75	708.31	28	metabolic process		catalytic activity	Pf00342			19	ENSMMUG00000005880.3	Carbon metabolism; Starch and sucrose metabolism; Amino sugar and nucleotide sugar metabolism; Pentose phosphate pathway; Glycolysis / Gluconeogenesis; Metabolic pathways	0	0.987	1.089	1.212	1.121	1.15	1.016	0.937	-0.02	0.12	0.28	0.16	0.2	0.02	-0.09	0.964115	0.727636	0.326408	0.427288	0.354855
F6XCQ0	5910	RAP1GDS1		FALSE	High	Master Protein	F6XCQ0	Rap1 GTPase-GDP dissociation stimulator 1 OS=Macaca mulatta GN=RAP1GDS1 PE=4 SV=2	0	313.193	55	28	122	3	1	607	66.3	5.35	455.07	28			protein binding	Pf00514			5	ENSMMUG00000022417.3		28	1.014	0.944	0.901	0.951	0.839	1.023	0.944	0.02	-0.08	-0.15	-0.07	-0.25	0.03	-0.08	0.850239	0.98809	0.895015	0.963399	0.477706
G7MNJ0	-	#N/A		FALSE	High	Master Protein	G7MNJ0	Uncharacterized protein (Fragment) OS=Macaca mulatta GN=EGK_14372 PE=4 SV=1	0	313.149	43	34	169	1	1	786	89.5	6.6	577.38	34	metabolic process	membrane	catalytic activity	Pf00326, Pf00930						0	1.005	0.991	1.207	1.04	1.226	1.054	1.022	0.01	-0.01	0.27	0.06	0.29	0.08	0.03	0.904853	0.799961	0.998076	0.995868	0.978958
A0A1D5Q271	118	ADD1		FALSE	High	Master Protein	A0A1D5Q271	Adducin 1 OS=Macaca mulatta GN=ADD1 PE=4 SV=1	0	312.907	60	31	147	2	1	662	73.3	6.16	538.55	31		cytoskeleton		Pf00596	700805	ADD1	5	ENSMMUG00000008379.3		27	0.94	0.962	0.874	0.998	0.979	0.976	1.053	-0.09	-0.06	-0.19	0	-0.03	-0.03	0.07	0.87745	0.997448	0.791998	0.997533	0.995972
F6USB4	217	ALDH2		FALSE	High	Master Protein	F6USB4	Aldehyde dehydrogenase 2 family (mitochondrial) OS=Macaca mulatta GN=ALDH2 PE=2 SV=2	0	311.945	62	26	154	23	1	517	56.3	7.33	583.46	26	metabolic process	mitochondrion	catalytic activity	Pf00171	713451	ALDH2	11	ENSMMUG00000008336.3	Pyruvate metabolism; Fatty acid degradation; Histidine metabolism; Glycerolipid metabolism; Metabolic pathways; Arginine and proline metabolism; Ascorbate and aldarate metabolism; Valine, leucine and isoleucine degradation; Tryptophan metabolism; Pentose and glucuronate interconversions; beta-Alanine metabolism; Glycolysis / Gluconeogenesis; Lysine degradation	2	0.959	0.943	1.183	0.995	1.068	1.011	0.865	-0.06	-0.08	0.24	-0.01	0.09	0.02	-0.21	0.949839	0.987991	0.462585	0.999898	0.801695
G7N1X6	-	#N/A		FALSE	High	Master Protein	G7N1X6	Uncharacterized protein OS=Macaca mulatta GN=EGK_19621 PE=4 SV=1	0	311.595	44	34	123	1	1	1011	114.4	6.73	415.41	34	metabolic process		catalytic activity	Pf00676, Pf02779						0	1.021	1.06	3.563	0.934	3.394	0.9	0.973	0.03	0.08	1.83	-0.1	1.76	-0.15	-0.04	0.942929	0.963586	2.32577e-15	0.673982	1.33194e-15
A0A1D5R128	55753	OGDHL		FALSE	High	Master Protein	A0A1D5R128	Uncharacterized protein OS=Macaca mulatta GN=OGDHL PE=4 SV=1	0	311.568	43	34	123	1	1	1037	117.2	6.87	416.56	34	metabolic process		catalytic activity	Pf00676, Pf02779			9	ENSMMUG00000000275.3		29	1.005	1.193	1.229	1.135	1.193	0.956	0.975	0.01	0.25	0.3	0.18	0.26	-0.06	-0.04	0.90256	0.191844	0.259306	0.320976	0.168353
G7NNM8	-	#N/A		FALSE	High	Master Protein	G7NNM8	Uncharacterized protein OS=Macaca mulatta GN=EGK_10814 PE=3 SV=1	0	310.963	38	27	134	26	1	921	100.5	5.17	481.13	27	cell communication;transport	membrane	transporter activity	Pf01699, Pf03160						0	1.03	0.994	0.982	1.026	0.966	1.063	1.013	0.04	-0.01	-0.03	0.04	-0.05	0.09	0.02	0.73591	0.98682	0.999745	0.988588	0.995972
G7N1N6	-	#N/A		FALSE	High	Master Protein	G7N1N6	Vimentin OS=Macaca mulatta GN=VIM PE=2 SV=1	0	310.695	74	38	280	34	1	466	53.7	5.12	915.81	38	cell differentiation;cell organization and biogenesis;metabolic process;regulation of biological process;response to stimulus	cytoplasm;cytoskeleton;cytosol;membrane	catalytic activity;motor activity;protein binding;RNA binding;structural molecule activity	Pf00038, Pf01576, Pf04111, Pf04156, Pf04732, Pf05622, Pf10186	705289	VIM	9	ENSMMUG00000003193.3	Epstein-Barr virus infection; MicroRNAs in cancer	1	1.218	1.203	1.435	1.018	1.15	1.031	0.977	0.28	0.27	0.52	0.03	0.2	0.04	-0.03	8.77125e-05	0.16164	0.00479978	0.995868	0.35415
H9FZE8	-	#N/A		FALSE	High	Master Protein	H9FZE8	CAP-Gly domain-containing linker protein 2 isoform 1 OS=Macaca mulatta GN=CLIP2 PE=2 SV=1	0	310.378	44	42	94	37	1	1046	115.7	6.73	313.07	42	cell organization and biogenesis;metabolic process;regulation of biological process	cytoskeleton;Golgi	catalytic activity;motor activity	Pf01302, Pf01576, Pf02463, Pf04111, Pf05557, Pf06160, Pf10174, Pf12128, Pf15070						5	1.007	1.096	0.949	1.068	1.024	0.981	1.087	0.01	0.13	-0.08	0.09	0.03	-0.03	0.12	0.887676	0.686595	0.995444	0.813519	0.938908
A0A1D5QS65	8826	iqgap1		FALSE	High	Master Protein	A0A1D5QS65	IQ motif containing GTPase activating protein 1 OS=Macaca mulatta GN=IQGAP1 PE=4 SV=1	0	310.151	43	52	90	51	1	1696	193.1	6.51	273.09	52	regulation of biological process;response to stimulus		protein binding	Pf00307, Pf00397, Pf00616, Pf03836, Pf11016	709283	IQGAP1	7	ENSMMUG00000011882.3	Proteoglycans in cancer; Adherens junction; Regulation of actin cytoskeleton	1	1.08	1.063	1.138	1.014	1.1	1.03	1.044	0.11	0.09	0.19	0.02	0.14	0.04	0.06	0.237709	0.850923	0.671258	0.995868	0.628406
I2CY13	-	#N/A		FALSE	High	Master Protein	I2CY13	Myc box-dependent-interacting protein 1 isoform 2 OS=Macaca mulatta GN=BIN1 PE=2 SV=1	0	310.137	60	28	180	6	1	550	59.9	5	593.93	28	regulation of biological process	cytoplasm	protein binding	Pf00018, Pf03114, Pf07653, Pf14604						23	0.952	1.076	1.033	1.093	1.094	0.967	1.008	-0.07	0.11	0.05	0.13	0.13	-0.05	0.01	0.917584	0.794753	0.971175	0.653422	0.658611
F6WZ93	-	#N/A		FALSE	High	Master Protein	F6WZ93	Discs large MAGUK scaffold protein 2 OS=Macaca mulatta GN=DLG2 PE=4 SV=2	0	309.634	45	36	99	5	1	975	109.4	6.06	342.72	36	cell communication;cell organization and biogenesis;metabolic process;regulation of biological process	membrane	catalytic activity;protein binding	Pf00018, Pf00595, Pf00625, Pf07653, Pf09058, Pf10600, Pf13180			14	ENSMMUG00000007921.3		29	0.943	0.937	0.922	1.029	0.989	1.036	1.012	-0.08	-0.09	-0.12	0.04	-0.02	0.05	0.02	0.887676	0.984567	0.951062	0.983166	0.990765
F6PJS7	7384	UQCRC1		FALSE	High	Master Protein	F6PJS7	Cytochrome b-c1 complex subunit 1, mitochondrial OS=Macaca mulatta GN=UQCRC1 PE=2 SV=2	0	308.135	62	24	201	24	1	480	52.8	6.14	679.16	24	metabolic process	cytosol;membrane;mitochondrion	catalytic activity;metal ion binding;protein binding	Pf00675, Pf05193, Pf08367	677864	UQCRC1	2	ENSMMUG00000014705.3		0	1.002	1.128	1.132	1.112	1.089	0.988	0.964	0	0.17	0.18	0.15	0.12	-0.02	-0.05	0.90576	0.502415	0.691052	0.495156	0.685745
G7N0R8	2185	PTK2B		FALSE	High	Master Protein	G7N0R8	Protein-tyrosine kinase 2-beta OS=Macaca mulatta GN=PTK2B PE=2 SV=1	0	308.04	55	48	99	48	1	1009	115.9	6.25	334.57	48	cell organization and biogenesis;metabolic process;regulation of biological process;response to stimulus	cytoskeleton	catalytic activity;nucleotide binding;signal transducer activity	Pf00069, Pf00373, Pf03623, Pf07714						0	0.909	0.867	1.007	0.965	1.018	1.012	0.919	-0.14	-0.21	0.01	-0.05	0.03	0.02	-0.12	0.588054	0.778135	0.999745	0.988829	0.952324
A0A1D5QF17	4522	MTHFD1		FALSE	High	Master Protein	A0A1D5QF17	Methylenetetrahydrofolate dehydrogenase, cyclohydrolase and formyltetrahydrofolate synthetase 1 OS=Macaca mulatta GN=MTHFD1 PE=3 SV=1	0	307.539	49	42	105	41	1	1000	108.7	8.54	358.24	42	metabolic process		catalytic activity;nucleotide binding	Pf00763, Pf01268, Pf02882			7	ENSMMUG00000001319.3		1	0.973	0.984	1.103	0.969	1.075	0.958	0.949	-0.04	-0.02	0.14	-0.05	0.1	-0.06	-0.08	0.995817	0.995151	0.809674	0.99206	0.765443
H9FNT4	10570	DPYSL4		FALSE	High	Master Protein	H9FNT4	Dihydropyrimidinase-related protein 4 OS=Macaca mulatta GN=DPYSL4 PE=2 SV=1	0	307.201	64	28	155	1	1	572	62	7.09	514.79	28	cell death;cellular component movement	cytoplasm	catalytic activity	Pf01979, Pf13147, Pf13594						30	0.982	0.961	0.938	0.998	0.909	1.02	0.952	-0.03	-0.06	-0.09	0	-0.14	0.03	-0.07	0.978486	0.997448	0.972291	0.997533	0.904587
I0FNI7	10570	DPYSL4		FALSE	High	Master Protein	I0FNI7	Dihydropyrimidinase-related protein 4 OS=Macaca mulatta GN=DPYSL4 PE=2 SV=1	0	307.062	64	28	154	1	1	572	61.9	7.09	511.15	28	cell death;cellular component movement	cytoplasm	catalytic activity	Pf01979, Pf13147, Pf13594						0
F6UA54	59	ACTA2		FALSE	High	Master Protein	F6UA54	Uncharacterized protein OS=Macaca mulatta GN=ACTA2 PE=3 SV=2	0	305.967	60	27	709	8	1	413	45.8	5.85	2199.59	27	regulation of biological process;response to stimulus	cytoplasm;cytoskeleton	nucleotide binding;protein binding	Pf00022			9	ENSMMUG00000009341.3		0	1.276	0.941	1.19	0.893	0.879	1.211	0.943	0.35	-0.09	0.25	-0.16	-0.19	0.28	-0.09	5.30275e-07	0.98682	0.427439	0.527557	0.763005
H9Z4I5	10694	CCT8		FALSE	High	Master Protein	H9Z4I5	T-complex protein 1 subunit theta OS=Macaca mulatta GN=CCT8 PE=2 SV=1	0	305.768	70	34	160	1	1	548	59.5	5.6	546.95	34	metabolic process	cytoplasm	nucleotide binding;protein binding	Pf00118	706184	CCT8	3			0	1.121	1.75	2.005	1.735	1.798	1.112	1.005	0.17	0.81	1	0.79	0.85	0.15	0.01	0.721633	0.000264087	0.000593706	1.81629e-06	0.00357517
F7DY27	9118	INA		FALSE	High	Master Protein	F7DY27	Alpha-internexin OS=Macaca mulatta GN=INA PE=2 SV=1	0	304.76	72	37	297	31	1	499	55.3	5.4	997.9	37		cytoskeleton;membrane	structural molecule activity	Pf00038, Pf04732	714455	INA	9	ENSMMUG00000008872.3		0	1.071	1.152	1	1.052	1.031	0.978	1.105	0.1	0.2	0	0.07	0.04	-0.03	0.14	0.316532	0.375353	0.999745	0.908962	0.924997
G7MN53	10694	CCT8		FALSE	High	Master Protein	G7MN53	T-complex protein 1 subunit theta OS=Macaca mulatta GN=CCT8 PE=2 SV=1	0	304.602	70	34	154	1	1	548	59.5	5.6	525.52	34	metabolic process	cytoplasm	nucleotide binding;protein binding	Pf00118	706184	CCT8	3			37	0.922	0.913	0.921	0.972	0.969	0.982	0.969	-0.12	-0.13	-0.12	-0.04	-0.05	-0.03	-0.04	0.727466	0.96006	0.950338	0.995868	0.997715
F6XLN8	4137	MAPT		FALSE	High	Master Protein	F6XLN8	Microtubule-associated protein OS=Macaca mulatta GN=MAPT PE=4 SV=2	0	304.564	66	23	213	2	1	459	47.9	8.24	757.07	23	cell organization and biogenesis	cytoplasm;cytoskeleton;cytosol;membrane	protein binding	Pf00418	574327	MAPT	16	ENSMMUG00000004122.3	MAPK signaling pathway; Alzheimer's disease	0	1.082	1.113	1.1	1.049	1.117	1.02	1.099	0.11	0.15	0.14	0.07	0.16	0.03	0.14	0.90576	0.991966	0.999745	0.997331	0.995972
F7BXM1	91584	PLXNA4		FALSE	High	Master Protein	F7BXM1	Plexin A4 OS=Macaca mulatta GN=PLXNA4 PE=4 SV=2	0	304.374	34	55	112	42	1	1894	212.5	6.89	340.11	55	cell organization and biogenesis;cellular component movement;regulation of biological process;response to stimulus	membrane	protein binding;receptor activity;signal transducer activity	Pf01403, Pf01437, Pf01833, Pf04190, Pf08337	705098	PLXNA4	3	ENSMMUG00000005127.3	Axon guidance	10	0.964	0.914	0.855	1.007	0.872	1.061	0.983	-0.05	-0.13	-0.23	0.01	-0.2	0.09	-0.02	0.965381	0.963029	0.687177	0.996654	0.716988
H9Z4E0	10525	HYOU1		FALSE	High	Master Protein	H9Z4E0	Hypoxia up-regulated 1 OS=Macaca mulatta GN=HYOU1 PE=2 SV=1	0	303.696	50	37	98	2	1	999	111.3	5.25	342.29	37	regulation of biological process;response to stimulus;transport	membrane	nucleotide binding	Pf00012	707715	HYOU1	14	ENSMMUG00000030891.2		34	1.05	0.96	0.966	0.903	0.886	0.987	0.963	0.07	-0.06	-0.05	-0.15	-0.17	-0.02	-0.06	0.542636	0.997448	0.999745	0.627186	0.802454
A0A1D5QSB1	-	#N/A		FALSE	High	Master Protein	A0A1D5QSB1	4-aminobutyrate aminotransferase OS=Macaca mulatta GN=ABAT PE=3 SV=1	0	303.306	74	30	124	30	1	515	58.1	8.21	430.44	30	metabolic process		catalytic activity	Pf00202, Pf13481			20	ENSMMUG00000046237.1		0	1.04	1.089	1.144	1.014	0.99	0.968	0.899	0.06	0.12	0.19	0.02	-0.01	-0.05	-0.15	0.648044	0.727636	0.63805	0.995868	0.989675
F6RKX8	4478	MSN		FALSE	High	Master Protein	F6RKX8	Moesin OS=Macaca mulatta GN=MSN PE=4 SV=2	0	302.974	61	40	128	27	1	577	67.8	6.28	417.98	40		cytoskeleton	protein binding	Pf00373, Pf00769, Pf09379, Pf09380			X	ENSMMUG00000015653.3		12	0.979	1.046	1.163	1.036	1.135	0.969	0.956	-0.03	0.07	0.22	0.05	0.18	-0.05	-0.07	0.987689	0.911701	0.549627	0.971747	0.44295
A0A1D5R5T2	118	ADD1		FALSE	High	Master Protein	A0A1D5R5T2	Adducin 1 OS=Macaca mulatta GN=ADD1 PE=2 SV=1	0	301.973	56	30	149	1	1	662	73.3	6.55	549.3	30		cytoskeleton		Pf00596	700805	ADD1	5	ENSMMUG00000008379.3		0	1.074	1.292	1.218	1.086	1.202	0.902	1.06	0.1	0.37	0.28	0.12	0.27	-0.15	0.08	0.87578	0.5405	0.867682	0.992055	0.90476
F7CND6	283638	CEP170B		FALSE	High	Master Protein	F7CND6	Centrosomal protein 170B OS=Macaca mulatta GN=CEP170B PE=4 SV=2	0	301.905	44	52	99	50	1	1554	167.7	6.86	306.12	52			protein binding	Pf00498, Pf15308	697998	LOC697998; CEP170B	7	ENSMMUG00000010576.3		2	1.016	1.013	1.031	1.018	1.026	1.022	1.011	0.02	0.02	0.04	0.03	0.04	0.03	0.02	0.838709	0.963586	0.974251	0.995868	0.935153
G7N1U0	3799	KIF5B		FALSE	High	Master Protein	G7N1U0	Kinesin-like protein OS=Macaca mulatta GN=KIF5B PE=2 SV=1	0	301.443	55	44	91	32	1	963	109.7	6.44	300.75	44	cellular component movement;metabolic process;regulation of biological process		catalytic activity;motor activity;nucleotide binding;protein binding	Pf00225, Pf01576, Pf03999, Pf04111, Pf04156, Pf05557, Pf05622, Pf09726, Pf12128, Pf13851, Pf14915						1	1.026	1.097	1.109	1.07	1.091	1.001	1.009	0.04	0.13	0.15	0.1	0.13	0	0.01	0.771538	0.700956	0.748674	0.856149	0.781623
F7GZS4	273	AMPH		FALSE	High	Master Protein	F7GZS4	Amphiphysin OS=Macaca mulatta GN=AMPH PE=2 SV=2	0	300.259	48	28	186	1	1	694	76.1	4.65	657.9	28		cytoplasm	protein binding	Pf00018, Pf03114, Pf14604	704559	AMPH	3	ENSMMUG00000023667.3		26	0.929	0.984	0.998	1.108	1.036	1.046	0.964	-0.11	-0.02	0	0.15	0.05	0.07	-0.05	0.793842	0.995151	0.999745	0.528489	0.913477
F6W4X0	2923	PDIA3		FALSE	High	Master Protein	F6W4X0	Protein disulfide-isomerase OS=Macaca mulatta GN=PDIA3 PE=2 SV=2	0	299.898	61	31	141	31	1	505	56.7	6.65	513.93	31	cellular homeostasis;metabolic process;regulation of biological process	cell surface;endoplasmic reticulum;nucleus	catalytic activity;RNA binding	Pf00085, Pf13098, Pf13848, Pf13899, Pf13905	711029	PDIA3	7	ENSMMUG00000001682.3	Antigen processing and presentation; Protein processing in endoplasmic reticulum	0	0.999	0.962	1.028	0.965	0.962	1.003	0.936	0	-0.06	0.04	-0.05	-0.06	0	-0.1	0.915363	0.997448	0.979653	0.988829	0.994379
G7NL65	-	#N/A		FALSE	High	Master Protein	G7NL65	AP-3 complex subunit delta OS=Macaca mulatta GN=EGK_09867 PE=3 SV=1	0	298.575	33	33	97	33	1	1217	136.8	7.72	339.94	33	transport	Golgi;membrane		Pf01602, Pf06375						0	0.908	0.888	0.835	0.964	0.928	0.986	1.01	-0.14	-0.17	-0.26	-0.05	-0.11	-0.02	0.01	0.581537	0.886355	0.569522	0.987659	0.949491
I2CUD1	2891	GRIA2		FALSE	High	Master Protein	I2CUD1	Glutamate receptor 2 isoform 1 OS=Macaca mulatta GN=GRIA2 PE=2 SV=1	0	296.541	47	38	116	31	1	883	98.8	7.75	358.89	38	regulation of biological process;response to stimulus;transport	membrane	receptor activity;signal transducer activity;transporter activity	Pf00060, Pf00497, Pf01094, Pf10613, Pf13458	574344	GRIA2	5			8	0.937	0.814	0.758	0.947	0.849	1.091	1.048	-0.09	-0.3	-0.4	-0.08	-0.24	0.13	0.07	0.850239	0.386173	0.125888	0.942733	0.544216
H9ER73	10525	HYOU1		FALSE	High	Master Protein	H9ER73	Hypoxia up-regulated protein 1 OS=Macaca mulatta GN=HYOU1 PE=2 SV=1	0	296.309	50	36	98	1	1	999	111.4	5.2	340.34	36			nucleotide binding	Pf00012						0	1.313	1.012	1.105	0.9	0.896	1.168	1.065	0.39	0.02	0.14	-0.15	-0.16	0.22	0.09	0.315552	0.893297	0.996164	0.607902	0.256463
G7NH91	-	#N/A		FALSE	High	Master Protein	G7NH91	Uncharacterized protein OS=Macaca mulatta GN=EGK_09087 PE=3 SV=1	0	295.688	61	26	1101	1	1	380	42.2	5.71	3879.84	26			nucleotide binding	Pf00022						0	0.892	0.866	1.048	1.256	0.99	1.295	0.843	-0.16	-0.21	0.07	0.33	-0.01	0.37	-0.25	0.510534	0.419822	0.933642	0.815001	0.587944
F6PK61	2036	EPB41L1		FALSE	High	Master Protein	F6PK61	Uncharacterized protein OS=Macaca mulatta GN=EPB41L1 PE=4 SV=2	0	295.143	55	33	167	2	1	739	82.8	6.67	558.72	33	cell organization and biogenesis	cytoskeleton	protein binding;structural molecule activity	Pf00373, Pf04382, Pf05902, Pf08736, Pf09379, Pf09380			10	ENSMMUG00000020690.3		0	1.046	1.262	1.188	1.237	1.167	1.026	1.029	0.07	0.34	0.25	0.31	0.22	0.04	0.04	0.998533	0.843524	0.962026	0.487237	0.983465
F7GQC5	2775	GNAO1		FALSE	High	Master Protein	F7GQC5	G protein subunit alpha o1 OS=Macaca mulatta GN=GNAO1 PE=2 SV=1	0	294.713	61	23	323	21	1	354	40	5.53	942.81	23	regulation of biological process;response to stimulus		catalytic activity;nucleotide binding;protein binding;signal transducer activity	Pf00025, Pf00503	574394	GNAO1	20	ENSMMUG00000019900.3	Serotonergic synapse; GABAergic synapse; Chagas disease (American trypanosomiasis); Retrograde endocannabinoid signaling; Circadian entrainment; Morphine addiction; Toxoplasmosis; Estrogen signaling pathway; Long-term depression; Cholinergic synapse; Dopaminergic synapse; Rap1 signaling pathway; Alcoholism; Glutamatergic synapse; Oxytocin signaling pathway; Melanogenesis	2	1.112	0.979	0.912	0.913	0.851	1.036	1.037	0.15	-0.03	-0.13	-0.13	-0.23	0.05	0.05	0.0659113	0.996961	0.925592	0.732559	0.561141
H9FT22	273	AMPH		FALSE	High	Master Protein	H9FT22	Amphiphysin isoform 1 OS=Macaca mulatta GN=AMPH PE=2 SV=1	0	292.699	48	28	185	1	1	694	76.1	4.68	655.2	28		cytoplasm	protein binding	Pf00018, Pf03114, Pf14604	704559	AMPH	3			0	1.104	1.066	1.096	1.017	0.854	1.053	0.861	0.14	0.09	0.13	0.02	-0.23	0.07	-0.22	0.771538	0.996961	0.999745	0.995868	0.399131
I2CYW4	-	#N/A		FALSE	High	Master Protein	I2CYW4	Calcium/calmodulin-dependent protein kinase type II subunit beta isoform 2 OS=Macaca mulatta GN=CAMK2B PE=2 SV=1	0	292.208	55	24	275	2	1	542	60.3	7.28	931.15	24	metabolic process		catalytic activity;nucleotide binding;protein binding	Pf00069, Pf07714, Pf08332, Pf12680, Pf13474, Pf14534	706977	LOC706977; CAMK2B	3			19	0.925	0.905	0.812	0.953	0.951	0.974	1.084	-0.11	-0.14	-0.3	-0.07	-0.07	-0.04	0.12	0.757193	0.94492	0.418506	0.96529	0.983465
F7BYT9	9181	ARHGEF2		FALSE	High	Master Protein	F7BYT9	Rho/Rac guanine nucleotide exchange factor 2 OS=Macaca mulatta GN=ARHGEF2 PE=4 SV=2	0	292.019	41	41	82	41	1	1174	131.9	7.01	283.8	41	cell organization and biogenesis;regulation of biological process;response to stimulus	cytoplasm;cytoskeleton	metal ion binding;protein binding	Pf00130, Pf00169, Pf00621, Pf07649	719369	ARHGEF2	1	ENSMMUG00000005092.3		0	0.954	1.008	0.873	1.031	0.946	0.977	1.035	-0.07	0.01	-0.2	0.04	-0.08	-0.03	0.05	0.928101	0.967217	0.781757	0.979242	0.979319
F7HT15	-	#N/A		FALSE	High	Master Protein	F7HT15	Discs large MAGUK scaffold protein 2 OS=Macaca mulatta GN=DLG2 PE=4 SV=1	0	291.656	54	33	93	2	1	749	83.3	6.07	322.65	33			protein binding	Pf00018, Pf00595, Pf00625, Pf07653, Pf10600, Pf13180			14	ENSMMUG00000007921.3		0	0.94	0.838	0.852	1.002	0.887	1.124	0.979	-0.09	-0.26	-0.23	0	-0.17	0.17	-0.03	0.638622	0.234085	0.49716	0.981213	0.477706
H9F754	-	#N/A		FALSE	High	Master Protein	H9F754	Huntingtin (Fragment) OS=Macaca mulatta GN=HTT PE=2 SV=1	0	289.626	23	51	85	51	1	3067	338.9	6.24	255.44	51		cytoplasm;nucleus		Pf12372						0	1.017	1.073	1.02	1.047	1.094	0.992	1.09	0.02	0.1	0.03	0.07	0.13	-0.01	0.12	0.838126	0.818506	0.991341	0.964234	0.759163
F6ZLE6	5550	PREP		FALSE	High	Master Protein	F6ZLE6	Prolyl endopeptidase OS=Macaca mulatta GN=PREP PE=2 SV=1	0	288.464	61	35	102	35	1	710	80.7	5.91	345.8	35	metabolic process	cytoplasm;cytosol;membrane;nucleus	catalytic activity	Pf00326, Pf02897	696633	PREP	4	ENSMMUG00000013483.3	Renin-angiotensin system	0	0.985	1.075	0.958	1.045	1.018	0.958	1.048	-0.02	0.1	-0.06	0.06	0.03	-0.06	0.07	0.968587	0.799961	0.999254	0.940373	0.950844
G7MRG3	10211	FLOT1		FALSE	High	Master Protein	G7MRG3	Flotillin-1 OS=Macaca mulatta GN=FLOT1 PE=2 SV=1	0	287.844	72	26	112	26	1	427	47.4	7.17	409.98	26	cell organization and biogenesis;regulation of biological process;response to stimulus;transport	cytoskeleton;endosome;membrane	protein binding	Pf01145	714175	FLOT1	4	ENSMMUG00000014071.3	Insulin signaling pathway	0	0.961	0.938	1.006	0.978	1.025	1.003	0.979	-0.06	-0.09	0.01	-0.03	0.04	0	-0.03	0.958539	0.986306	0.999745	0.995868	0.937097
H9FNT5	10575	CCT4		FALSE	High	Master Protein	H9FNT5	T-complex protein 1 subunit delta OS=Macaca mulatta GN=CCT4 PE=2 SV=1	0	287.487	59	26	123	25	1	539	57.9	7.83	420.72	26	metabolic process;regulation of biological process;transport	cytoplasm;cytosol	nucleotide binding;protein binding;RNA binding	Pf00118			13	ENSMMUG00000013973.3		0	0.972	0.947	0.96	0.953	0.942	0.978	0.954	-0.04	-0.08	-0.06	-0.07	-0.09	-0.03	-0.07	0.992985	0.992096	0.999745	0.96442	0.977958
F6VKT2	9892	SNAP91		FALSE	High	Master Protein	F6VKT2	Clathrin coat assembly protein AP180 isoform a OS=Macaca mulatta GN=SNAP91 PE=2 SV=2	0	285.112	32	25	180	4	1	907	92.4	4.86	627.71	25	cell organization and biogenesis;regulation of biological process		protein binding	Pf01417, Pf07651	695216	SNAP91	4	ENSMMUG00000016703.3		24	0.942	0.896	0.879	0.944	0.893	0.993	0.956	-0.09	-0.16	-0.19	-0.08	-0.16	-0.01	-0.06	0.883957	0.918898	0.821018	0.932841	0.837211
F7EW08	55748	CNDP2		FALSE	High	Master Protein	F7EW08	Carnosine dipeptidase 2 OS=Macaca mulatta GN=CNDP2 PE=2 SV=1	0	284.77	69	27	130	27	1	475	52.8	5.74	448.79	27	metabolic process	cytosol	catalytic activity	Pf01546, Pf07687	695080	CNDP2	18	ENSMMUG00000008938.3	Metabolic pathways; Histidine metabolism; beta-Alanine metabolism; Arginine and proline metabolism	0	1.03	1.074	1.083	1.055	0.976	1.011	0.928	0.04	0.1	0.11	0.08	-0.04	0.02	-0.11	0.738418	0.802785	0.887003	0.896182	0.997715
A0A1D5RGW0	5910	RAP1GDS1		FALSE	High	Master Protein	A0A1D5RGW0	Rap1 GTPase-GDP dissociation stimulator 1 OS=Macaca mulatta GN=RAP1GDS1 PE=4 SV=1	0	284.695	58	26	115	1	1	558	61	5.5	425.83	26			protein binding	Pf00514			5	ENSMMUG00000022417.3		0	0.869	1.086	0.818	1.356	1.064	1.084	1.13	-0.2	0.12	-0.29	0.44	0.09	0.12	0.18	0.458464	0.963586	0.276165	0.613936	0.840269
H9EP05	5530	PPP3CA		FALSE	High	Master Protein	H9EP05	Serine/threonine-protein phosphatase OS=Macaca mulatta GN=PPP3CA PE=2 SV=1	0	284.343	63	25	205	1	1	521	58.7	5.86	684.1	25	metabolic process		catalytic activity	Pf00149	709773	PPP3CA	5			0	1.023	1.193	1.089	1.172	1.103	1.005	1.036	0.03	0.25	0.12	0.23	0.14	0.01	0.05	0.944686	0.963799	0.999745	0.90016	0.980295
A0A1D5QJC4	85358	SHANK3		FALSE	High	Master Protein	A0A1D5QJC4	SH3 and multiple ankyrin repeat domains 3 OS=Macaca mulatta GN=SHANK3 PE=4 SV=1	0	284.298	30	34	69	18	1	1630	173.8	9.09	256.36	34			protein binding	Pf00023, Pf00536, Pf07647, Pf07653, Pf12796, Pf13637, Pf13857, Pf14604			10	ENSMMUG00000005588.3		15	0.931	0.942	0.956	1.027	0.918	1.015	0.895	-0.1	-0.09	-0.07	0.04	-0.12	0.02	-0.16	0.808792	0.98682	0.999254	0.990068	0.916292
I2CY00	6252	RTN1		FALSE	High	Master Protein	I2CY00	Reticulon OS=Macaca mulatta GN=RTN1 PE=2 SV=1	0	283.979	43	25	136	4	1	776	83.7	4.65	470.02	25		endoplasmic reticulum;membrane		Pf02453						24	1.03	1.044	0.951	0.997	1.019	0.984	1.104	0.04	0.06	-0.07	0	0.03	-0.02	0.14	0.733147	0.916822	0.996623	0.999497	0.949491
F7D1C5	873	CBR1		FALSE	High	Master Protein	F7D1C5	Carbonyl reductase 1 OS=Macaca mulatta GN=CBR1 PE=3 SV=2	0	283.483	77	19	156	13	1	290	31.9	8.7	597.58	19	cell differentiation;metabolic process		catalytic activity	Pf00106, Pf01370, Pf08659, Pf13561			3	ENSMMUG00000020565.3		6	1.018	1.264	1.304	1.175	1.241	0.946	0.969	0.03	0.34	0.38	0.23	0.31	-0.08	-0.05	0.830354	0.0427423	0.0779576	0.121369	0.0652457
F7GFB1	6857	SYT1		FALSE	High	Master Protein	F7GFB1	Synaptotagmin 1 OS=Macaca mulatta GN=SYT1 PE=4 SV=1	0	282.955	54	26	210	17	1	422	47.5	8.12	700.8	26	cell organization and biogenesis;regulation of biological process;transport	Golgi;membrane	metal ion binding;protein binding	Pf00168	695390	SYT1	11	ENSMMUG00000005530.3	Synaptic vesicle cycle	12	1.001	0.868	0.801	0.954	0.854	1.1	1.066	0	-0.2	-0.32	-0.07	-0.23	0.14	0.09	0.910443	0.787913	0.342297	0.968246	0.585028
F7G5S6	-	#N/A		FALSE	High	Master Protein	F7G5S6	Neurofilament heavy OS=Macaca mulatta GN=NEFH PE=3 SV=2	0	282.768	36	34	138	29	1	1010	110.4	6.25	480.77	34	cell organization and biogenesis;regulation of biological process	cytoplasm;mitochondrion	protein binding;structural molecule activity	Pf00038			10	ENSMMUG00000005451.3		1	1.053	1.27	0.931	1.097	1.139	0.91	1.288	0.07	0.34	-0.1	0.13	0.19	-0.14	0.37	0.507196	0.0374862	0.965955	0.623485	0.417501
H9EMI2	-	#N/A		FALSE	High	Master Protein	H9EMI2	Calcium/calmodulin-dependent protein kinase type II subunit alpha isoform 2 OS=Macaca mulatta GN=CAMK2A PE=2 SV=1	0	281.434	61	26	417	18	1	478	54.1	7.08	1392.08	26	metabolic process		catalytic activity;nucleotide binding;protein binding	Pf00069, Pf07714, Pf08332, Pf13474, Pf14534	710540	LOC710540; CAMK2A	6			10	1.106	0.854	0.77	0.836	0.802	1.082	1.152	0.15	-0.23	-0.38	-0.26	-0.32	0.11	0.2	0.0865588	0.690485	0.168674	0.0926272	0.215831
H9EP23	3837	KPNB1		FALSE	High	Master Protein	H9EP23	Importin subunit beta-1 OS=Macaca mulatta GN=KPNB1 PE=2 SV=1	0	281.167	47	30	115	30	1	876	97.1	4.78	389.42	30	transport		protein binding	Pf02985, Pf03810, Pf13513, Pf13646						0	0.925	0.894	0.891	0.945	0.907	0.978	0.942	-0.11	-0.16	-0.17	-0.08	-0.14	-0.03	-0.09	0.759078	0.911701	0.87343	0.934958	0.898487
A0A1D5Q525	30845	EHD3		FALSE	High	Master Protein	A0A1D5Q525	EH domain containing 3 OS=Macaca mulatta GN=EHD3 PE=3 SV=1	0	280.741	69	35	112	22	1	537	61.1	6.67	394.28	35			metal ion binding;nucleotide binding;protein binding	Pf00350, Pf01926, Pf12763			13	ENSMMUG00000003476.3		12	0.959	0.996	1.033	1.034	1.006	0.996	0.933	-0.06	-0.01	0.05	0.05	0.01	-0.01	-0.1	0.948278	0.98682	0.971175	0.972696	0.975424
F7CZB2	-	#N/A		FALSE	High	Master Protein	F7CZB2	Doublecortin like kinase 1 OS=Macaca mulatta GN=DCLK1 PE=4 SV=1	0	280.626	46	28	116	1	1	740	82.2	8.66	426.11	28	cell growth;cell organization and biogenesis;cellular component movement;metabolic process;regulation of biological process;response to stimulus		catalytic activity;nucleotide binding	Pf00069, Pf03607, Pf07714, Pf14531			17	ENSMMUG00000016791.3		0	1.234	1.258	1.15	1.129	1.036	1.107	1.111	0.3	0.33	0.2	0.17	0.05	0.15	0.15	0.61598	0.953211	0.999745	0.984519	0.848266
H9Z620	-	#N/A		FALSE	High	Master Protein	H9Z620	Elongation factor 1-alpha OS=Macaca mulatta GN=EEF1A2 PE=2 SV=1	0	280.558	59	21	130	11	1	463	50.4	9.03	495.05	21	metabolic process	cytoplasm	catalytic activity;nucleotide binding;RNA binding	Pf00009, Pf03143, Pf03144						0	0.988	0.891	0.948	0.97	0.887	1.076	0.925	-0.02	-0.17	-0.08	-0.04	-0.17	0.11	-0.11	0.962364	0.903441	0.994616	0.995868	0.81083
A0A1D5QGY4	-	#N/A		FALSE	High	Master Protein	A0A1D5QGY4	Calcium/calmodulin dependent protein kinase II beta OS=Macaca mulatta GN=CAMK2B PE=4 SV=1	0	280.433	45	23	261	1	1	653	71.2	7.65	890.84	23	metabolic process		catalytic activity;nucleotide binding;protein binding	Pf00069, Pf07714, Pf08332, Pf12680, Pf13474, Pf14534	706977	LOC706977; CAMK2B	3	ENSMMUG00000002433.3		0	1.189	1.619	1.241	1.176	1.441	0.863	1.38	0.25	0.7	0.31	0.23	0.53	-0.21	0.46	0.61598	0.048776	0.943953	0.861826	0.372844
I0FUX3	-	#N/A		FALSE	High	Master Protein	I0FUX3	14-3-3 protein epsilon OS=Macaca mulatta GN=YWHAE PE=2 SV=1	0	279.979	74	22	602	19	1	255	29.2	4.74	1915.69	22			protein binding	Pf00244	720156	LOC720156; YWHAE	16		Cell cycle; Epstein-Barr virus infection; Neurotrophin signaling pathway; Oocyte meiosis; Hippo signaling pathway; Viral carcinogenesis; PI3K-Akt signaling pathway	4	1.09	0.94	1.013	0.902	0.893	1.045	0.96	0.12	-0.09	0.02	-0.15	-0.16	0.06	-0.06	0.171149	0.98682	0.999254	0.619156	0.835386
F7B6Y1	1159; 548596	#N/A		FALSE	High	Master Protein	F7B6Y1	Uncharacterized protein OS=Macaca mulatta GN=LOC712886 PE=3 SV=2	0	279.914	64	22	172	4	1	417	47	8.34	636.28	22	metabolic process;regulation of biological process	mitochondrion	catalytic activity;nucleotide binding	Pf00217, Pf02807	712886	LOC712886	7	ENSMMUG00000007870.3	Arginine and proline metabolism; Metabolic pathways	19	0.962	0.978	0.879	0.985	0.881	0.969	0.964	-0.06	-0.03	-0.19	-0.02	-0.18	-0.05	-0.05	0.962832	0.996961	0.820773	0.997098	0.774365
G7NR85	56850	GRIPAP1		FALSE	High	Master Protein	G7NR85	GRIP1-associated protein 1 OS=Macaca mulatta GN=GRIPAP1 PE=2 SV=1	0	278.806	54	37	86	37	1	841	96	5.15	278.01	37		cytosol			715113	GRIPAP1	X	ENSMMUG00000020059.3		0	0.993	1.003	1.001	1.056	0.998	1.046	0.99	-0.01	0	0	0.08	0	0.07	-0.01	0.942929	0.977079	0.999745	0.890086	0.980184
G7N2Y7	6616	SNAP25		FALSE	High	Master Protein	G7N2Y7	Synaptosomal-associated protein OS=Macaca mulatta GN=SNAP25 PE=2 SV=1	0	278.334	71	18	179	4	1	206	23.3	4.77	615.57	18	cell organization and biogenesis;regulation of biological process;response to stimulus;transport	cytoplasm;membrane	protein binding	Pf00835, Pf05739	574204	SNAP25	10	ENSMMUG00000011064.3	Synaptic vesicle cycle; Insulin secretion	18	1.011	1.014	0.985	0.949	1.021	0.947	1.048	0.02	0.02	-0.02	-0.08	0.03	-0.08	0.07	0.872668	0.963586	0.999745	0.949808	0.948983
G7MYA4	-	#N/A		FALSE	High	Master Protein	G7MYA4	Heat shock-related 70 kDa protein 2 OS=Macaca mulatta GN=HSPA2 PE=2 SV=1	0	277.944	49	31	201	15	1	639	70	5.74	671.33	31	cell organization and biogenesis;response to stimulus		nucleotide binding	Pf00012, Pf06723	574271	HSPA2	7		Epstein-Barr virus infection; Estrogen signaling pathway; MAPK signaling pathway; Measles; Endocytosis; Antigen processing and presentation; Influenza A; Spliceosome; Legionellosis; Toxoplasmosis; Protein processing in endoplasmic reticulum; Longevity regulating pathway - multiple species	0	0.855	0.695	1.192	0.804	1.275	0.991	0.915	-0.23	-0.53	0.25	-0.31	0.35	-0.01	-0.13	0.0679202	0.00416429	0.355158	0.00871532	0.082906
H9F8U9	781	CACNA2D1		FALSE	High	Master Protein	H9F8U9	Voltage-dependent calcium channel subunit alpha-2/delta-1 (Fragment) OS=Macaca mulatta GN=CACNA2D1 PE=2 SV=1	0	277.006	39	36	103	26	1	1051	119	5.33	346.15	36				Pf00092, Pf02743, Pf08399, Pf08473, Pf13519, Pf13768						10	0.985	0.836	0.783	0.908	0.834	1.069	1.048	-0.02	-0.26	-0.35	-0.14	-0.26	0.1	0.07	0.96913	0.555584	0.23669	0.680014	0.44741
A0A1D5R054	-	#N/A		FALSE	High	Master Protein	A0A1D5R054	BAI1 associated protein 2 OS=Macaca mulatta GN=BAIAP2 PE=4 SV=1	0	276.64	64	32	118	32	1	552	60.8	8.82	407.03	32	cell organization and biogenesis;regulation of biological process		protein binding	Pf00018, Pf07653, Pf08397, Pf14604	100428388	BAIAP2	16	ENSMMUG00000015512.3		0	0.908	0.902	0.926	0.999	0.925	1.005	0.907	-0.14	-0.15	-0.11	0	-0.11	0.01	-0.14	0.578046	0.937564	0.956186	0.997533	0.94521
G7MKD0	-	#N/A		FALSE	High	Master Protein	G7MKD0	Uncharacterized protein OS=Macaca mulatta GN=EGK_11312 PE=4 SV=1	0	276.458	67	20	153	20	1	275	28.9	4.82	644.8	20	metabolic process;regulation of biological process		catalytic activity;protein binding	Pf00612, Pf05985, Pf06614	711260	GAP43	2			0	0.92	0.878	0.764	0.986	1.055	1.033	1.272	-0.12	-0.19	-0.39	-0.02	0.08	0.05	0.35	0.721633	0.847437	0.144393	0.997098	0.853207
F7FK98	10574	CCT7		FALSE	High	Master Protein	F7FK98	Chaperonin containing TCP1 subunit 7 OS=Macaca mulatta GN=CCT7 PE=2 SV=1	0	276.184	60	26	124	26	1	543	59.3	7.65	431.29	26	metabolic process;regulation of biological process	cytoplasm	nucleotide binding;protein binding	Pf00118	706157	CCT7	13	ENSMMUG00000012448.3		0	0.999	0.966	1.02	0.956	0.963	0.988	0.943	0	-0.05	0.03	-0.06	-0.05	-0.02	-0.08	0.917584	0.99945	0.995444	0.97192	0.994379
F7GMG8	6616	SNAP25		FALSE	High	Master Protein	F7GMG8	Synaptosomal-associated protein OS=Macaca mulatta GN=SNAP25 PE=2 SV=1	0	276.184	64	17	150	3	1	206	23.3	4.86	516.83	17			protein binding	Pf00835, Pf05739	574204	SNAP25	10	ENSMMUG00000011064.3		0	1.079	0.859	1.004	0.819	1.026	1.029	1.103	0.11	-0.22	0.01	-0.29	0.04	0.04	0.14	0.759078	0.366153	0.986259	0.100967	0.979003
A0A1D5QD94	5138	PDE2A		FALSE	High	Master Protein	A0A1D5QD94	Phosphodiesterase OS=Macaca mulatta GN=PDE2A PE=3 SV=1	0	275.469	50	35	104	1	1	920	103.3	5.38	378.27	35	regulation of biological process;response to stimulus		catalytic activity;metal ion binding;protein binding	Pf00233, Pf01590, Pf13185, Pf13492	718479	PDE2A	14	ENSMMUG00000015051.3		0
A0A1D5RB98	-	#N/A		FALSE	High	Master Protein	A0A1D5RB98	Bridging integrator 1 OS=Macaca mulatta GN=BIN1 PE=4 SV=1	0	274.378	53	24	167	1	1	518	56.5	5.12	550.7	24	regulation of biological process	cytoplasm	protein binding	Pf00018, Pf03114, Pf07653, Pf14604	713587	BIN1	12	ENSMMUG00000000376.3		1	1.074	1.414	1.217	1.202	1.341	0.913	1.184	0.1	0.5	0.28	0.27	0.42	-0.13	0.24	0.809151	0.0826369	0.860106	0.63571	0.327866
F6SC45	5091	PC		FALSE	High	Master Protein	F6SC45	Pyruvate carboxylase OS=Macaca mulatta GN=PC PE=4 SV=2	0	274.293	38	32	80	32	1	1179	129.8	6.8	283.55	32	metabolic process;regulation of biological process	cytoplasm;mitochondrion	catalytic activity;DNA binding;metal ion binding;nucleotide binding	Pf00289, Pf00364, Pf00682, Pf02222, Pf02436, Pf02785, Pf02786, Pf07478, Pf08443, Pf13535, Pf15632	713103	PC	14	ENSMMUG00000004533.3	Pyruvate metabolism; Carbon metabolism; Citrate cycle (TCA cycle); Biosynthesis of amino acids; Metabolic pathways	0	1.022	1.108	1.057	1.045	1.024	0.964	0.989	0.03	0.15	0.08	0.06	0.03	-0.05	-0.02	0.80506	0.621846	0.935792	0.940373	0.94085
F6WFH5	1627	DBN1		FALSE	High	Master Protein	F6WFH5	Drebrin 1 OS=Macaca mulatta GN=DBN1 PE=4 SV=2	0	272.859	47	22	124	22	1	695	76.2	4.51	464.84	22	cell communication;cell differentiation;cell organization and biogenesis;cell proliferation	cytoskeleton;membrane	protein binding	Pf00241	700375	DBN1	6	ENSMMUG00000022891.3		0	0.875	0.86	0.908	0.939	0.982	0.956	0.946	-0.19	-0.22	-0.14	-0.09	-0.03	-0.06	-0.08	0.190329	0.727796	0.917715	0.903973	0.994379
F7CZC3	-	#N/A		FALSE	High	Master Protein	F7CZC3	Doublecortin like kinase 1 OS=Macaca mulatta GN=DCLK1 PE=2 SV=1	0	272.641	45	28	111	1	1	729	81	8.66	417.16	28	metabolic process;regulation of biological process;response to stimulus		catalytic activity;nucleotide binding	Pf00069, Pf03607, Pf07714, Pf14531			17	ENSMMUG00000016791.3		29	0.978	0.88	0.794	0.94	0.827	1.044	1.018	-0.03	-0.18	-0.33	-0.09	-0.27	0.06	0.03	0.993298	0.85301	0.297896	0.904043	0.396012
H9EP04	5530	PPP3CA		FALSE	High	Master Protein	H9EP04	Serine/threonine-protein phosphatase OS=Macaca mulatta GN=PPP3CA PE=2 SV=1	0	272.563	62	25	202	1	1	511	57.6	6.3	675.19	25	metabolic process		catalytic activity	Pf00149	709773	PPP3CA	5		Oocyte meiosis; Wnt signaling pathway; Glucagon signaling pathway; B cell receptor signaling pathway; T cell receptor signaling pathway; Renin secretion; Th1 and Th2 cell differentiation; Natural killer cell mediated cytotoxicity; Axon guidance; Long-term potentiation; Oxytocin signaling pathway; Glutamatergic synapse; Dopaminergic synapse; HTLV-I infection; VEGF signaling pathway; MAPK signaling…	24	0.943	0.988	1.047	1.069	1.041	1.02	0.937	-0.09	-0.02	0.07	0.1	0.06	0.03	-0.09	0.884944	0.992096	0.954354	0.809075	0.904587
H9FVG9	5138	PDE2A		FALSE	High	Master Protein	H9FVG9	Phosphodiesterase OS=Macaca mulatta GN=PDE2A PE=2 SV=1	0	272.09	49	35	105	1	1	942	105.6	5.41	377.44	35	regulation of biological process;response to stimulus		catalytic activity;metal ion binding;protein binding	Pf00233, Pf01590, Pf13185, Pf13492	718479	PDE2A	14			30	1.008	0.958	0.952	1.011	0.974	1.065	1.032	0.01	-0.06	-0.07	0.02	-0.04	0.09	0.05	0.884944	0.996961	0.996709	0.995868	0.997845
I0FRE5	3418	IDH2		FALSE	High	Master Protein	I0FRE5	Isocitrate dehydrogenase [NADP] OS=Macaca mulatta GN=IDH2 PE=2 SV=1	0	271.772	60	26	154	24	1	452	50.9	8.69	536.08	26	metabolic process		catalytic activity;metal ion binding;nucleotide binding	Pf00180	701480	IDH2	7		Glutathione metabolism; Metabolic pathways; Citrate cycle (TCA cycle); 2-Oxocarboxylic acid metabolism; Peroxisome; Carbon metabolism; Biosynthesis of amino acids	1	0.997	0.889	0.934	0.882	0.873	0.99	0.932	0	-0.17	-0.1	-0.18	-0.2	-0.02	-0.1	0.921093	0.890091	0.966291	0.420243	0.721842
H9FVN3	-	#N/A		FALSE	High	Master Protein	H9FVN3	V-type proton ATPase subunit H isoform 1 OS=Macaca mulatta GN=ATP6V1H PE=2 SV=1	0	271.487	65	24	103	24	1	483	55.9	6.55	367.8	24	transport		catalytic activity;transporter activity	Pf03224, Pf11698	693323	ATP6V1H	8		Phagosome; Tuberculosis; Lysosome; Oxidative phosphorylation; Metabolic pathways; Rheumatoid arthritis; mTOR signaling pathway; Synaptic vesicle cycle	0	0.947	0.961	0.962	1.021	1.017	1.007	1.002	-0.08	-0.06	-0.06	0.03	0.02	0.01	0	0.90256	0.997448	0.999745	0.99206	0.954309
I2CUE6	2744	GLS		FALSE	High	Master Protein	I2CUE6	Glutaminase kidney isoform, mitochondrial OS=Macaca mulatta GN=GLS PE=2 SV=1	0	271.402	47	24	117	1	1	669	73.5	7.88	448.88	24	metabolic process		catalytic activity;protein binding	Pf04960, Pf12796	693520	GLS	12		Alanine, aspartate and glutamate metabolism; Arginine biosynthesis; Proximal tubule bicarbonate reclamation; Metabolic pathways; Central carbon metabolism in cancer; D-Glutamine and D-glutamate metabolism; GABAergic synapse; Glutamatergic synapse; MicroRNAs in cancer	0	1.18	2.288	3.255	1.884	2.877	0.972	1.043	0.24	1.19	1.7	0.91	1.52	-0.04	0.06	0.90256	0.000478447	3.26475e-10	0.000235688	8.67345e-09
G7NK87	-	#N/A		FALSE	High	Master Protein	G7NK87	Tubulin beta chain (Fragment) OS=Macaca mulatta GN=EGK_09508 PE=3 SV=1	0	271.339	56	19	549	4	1	397	44.4	4.89	1692.25	19	cell organization and biogenesis		catalytic activity;nucleotide binding;structural molecule activity	Pf00091, Pf03953						0	1.053	1.001	0.851	0.79	0.769	0.831	0.952	0.07	0	-0.23	-0.34	-0.38	-0.27	-0.07	0.999158	0.885191	0.435885	0.0406017	0.0143522
I2CY05	1785	DNM2		FALSE	High	Master Protein	I2CY05	Dynamin-2 isoform 2 OS=Macaca mulatta GN=DNM2 PE=2 SV=1	0	271.171	47	42	143	1	1	870	98	7.44	438.17	42	transport		catalytic activity;nucleotide binding	Pf00169, Pf00350, Pf01031, Pf02212	713558	DNM2	19		Phospholipase D signaling pathway; Endocrine and other factor-regulated calcium reabsorption; Bacterial invasion of epithelial cells; Endocytosis; Synaptic vesicle cycle	14	1.081	1.172	1.233	1.061	1.17	0.978	1.025	0.11	0.23	0.3	0.09	0.23	-0.03	0.04	0.527764	0.662662	0.574091	0.979242	0.680053
F7GNE4	1499	CTNNB1		FALSE	High	Master Protein	F7GNE4	Catenin beta-1 OS=Macaca mulatta GN=CTNNB1 PE=2 SV=1	0	271.123	53	33	100	28	1	781	85.4	5.86	350.53	33	cell communication;cell differentiation;cell organization and biogenesis;cell proliferation;cellular component movement;regulation of biological process;response to stimulus;transport	cytoplasm;cytosol;membrane;nucleus	DNA binding;protein binding;signal transducer activity	Pf00514	574265	CTNNB1	2	ENSMMUG00000014627.3	Signaling pathways regulating pluripotency of stem cells; Tight junction; Prostate cancer; Colorectal cancer; HTLV-I infection; Leukocyte transendothelial migration; Hippo signaling pathway; Pathways in cancer; Basal cell carcinoma; Wnt signaling pathway; Melanogenesis; Arrhythmogenic right ventricular cardiomyopathy (ARVC); Rap1 signaling pathway; Endometrial cancer; Focal adhesion; Adherens jun…	5	0.973	1.002	0.92	0.999	0.95	0.97	1.005	-0.04	0	-0.12	0	-0.07	-0.04	0.01	0.997256	0.977185	0.946818	0.997533	0.982429
F6VWV9	2271	FH		FALSE	High	Master Protein	F6VWV9	Fumarate hydratase OS=Macaca mulatta GN=FH PE=3 SV=1	0	270.694	52	19	93	19	1	510	54.7	8.76	338.51	19	metabolic process	mitochondrion	catalytic activity	Pf00206, Pf10415	707542	FH	1	ENSMMUG00000005667.3	Metabolic pathways; Pyruvate metabolism; Citrate cycle (TCA cycle); Pathways in cancer; Carbon metabolism; Renal cell carcinoma	0	0.926	0.66	0.895	0.672	0.921	0.943	0.953	-0.11	-0.6	-0.16	-0.57	-0.12	-0.08	-0.07	0.768662	0.000419262	0.89475	7.91068e-08	0.935291
F7EX32	-	#N/A		FALSE	High	Master Protein	F7EX32	Fascin OS=Macaca mulatta GN=FSCN1 PE=2 SV=2	0	270.425	65	27	198	27	1	493	54.5	7.24	691.25	27	cell organization and biogenesis;cellular component movement;regulation of biological process	cytoplasm;cytoskeleton;cytosol	protein binding;RNA binding	Pf06268	100430727	FSCN1	3	ENSMMUG00000004282.3		0	1.046	1.269	1.143	1.178	1.155	0.97	1.057	0.06	0.34	0.19	0.24	0.21	-0.04	0.08	0.588054	0.0382848	0.644582	0.112282	0.326577
G7NCJ8	-	#N/A		FALSE	High	Master Protein	G7NCJ8	Uncharacterized protein (Fragment) OS=Macaca mulatta GN=EGK_06072 PE=4 SV=1	0	270.36	57	39	148	39	1	590	67.7	7.53	453.05	39			protein binding	Pf00515, Pf12895, Pf13414, Pf13424, Pf13432						0	0.897	0.918	1.002	1.026	1.047	1.003	0.937	-0.16	-0.12	0	0.04	0.07	0	-0.09	0.441428	0.963586	0.999745	0.988587	0.88605
A0A1D5RDJ3	7416	VDAC1		FALSE	High	Master Protein	A0A1D5RDJ3	Uncharacterized protein OS=Macaca mulatta GN=VDAC1 PE=4 SV=1	0	270.228	69	21	357	20	1	319	34.8	8.43	1195.79	21	transport	membrane	transporter activity	Pf01459			6	ENSMMUG00000016235.3		1	1.163	1.006	0.972	0.907	0.901	1.049	1.079	0.22	0.01	-0.04	-0.14	-0.15	0.07	0.11	0.00473902	0.97225	0.999745	0.671972	0.882114
F7AW94	1915	EEF1A1		FALSE	High	Master Protein	F7AW94	Elongation factor 1-alpha OS=Macaca mulatta GN=EEF1A1 PE=2 SV=1	0	269.991	61	23	140	13	1	462	50.1	9.01	494.71	23	metabolic process;response to stimulus	cytoplasm;cytoskeleton;cytosol;membrane;nucleus	catalytic activity;nucleotide binding;protein binding;RNA binding	Pf00009, Pf03143, Pf03144	716010	EEF1A1	4	ENSMMUG00000004852.3	Legionellosis; RNA transport	9	0.993	0.924	1.075	0.995	1.048	1.068	0.968	-0.01	-0.11	0.1	-0.01	0.07	0.1	-0.05	0.943733	0.963586	0.895015	0.999898	0.883702
G7MK64	-	#N/A		FALSE	High	Master Protein	G7MK64	Uncharacterized protein OS=Macaca mulatta GN=EGK_12185 PE=4 SV=1	0	269.752	53	40	100	2	1	873	96.7	6.52	333.26	40			protein binding	Pf03097, Pf08391, Pf13949						0	0.986	1.118	1.204	1.136	1.198	1.001	0.981	-0.02	0.16	0.27	0.18	0.26	0	-0.03	0.884944	0.996952	0.937573	0.940373	0.960788
H9FZM1	7874	USP7		FALSE	High	Master Protein	H9FZM1	Ubiquitin carboxyl-terminal hydrolase 7 OS=Macaca mulatta GN=USP7 PE=2 SV=1	0	269.474	45	41	86	41	1	1102	128.3	5.55	287.74	41	metabolic process		catalytic activity;protein binding	Pf00443, Pf00917, Pf12436, Pf13423, Pf14533	714625	USP7	20			0	0.999	1.031	1.048	1.032	1.015	1	0.968	0	0.04	0.07	0.05	0.02	0	-0.05	0.916437	0.951508	0.953768	0.972975	0.957409
G7NDG0	8567	MADD		FALSE	High	Master Protein	G7NDG0	Differentially expressed in normal and neoplastic cells OS=Macaca mulatta GN=EGK_06296 PE=4 SV=1	0	268.948	34	45	76	45	1	1647	183.3	6.09	235.32	45				Pf02141, Pf03455, Pf03456	713613	MADD	14			0	0.951	0.887	0.837	0.926	0.913	0.993	1.038	-0.07	-0.17	-0.26	-0.11	-0.13	-0.01	0.05	0.914146	0.88063	0.545209	0.762227	0.895452
F7G7H4	-	#N/A		FALSE	High	Master Protein	F7G7H4	Uncharacterized protein OS=Macaca mulatta GN=CAMKV PE=4 SV=1	0	268.363	67	24	142	2	1	470	51.6	5.63	509.92	24	metabolic process		catalytic activity;nucleotide binding	Pf00069, Pf07714	704651	CAMKV	2	ENSMMUG00000016480.3		22	0.948	0.9	0.906	0.996	1.001	1.048	1.046	-0.08	-0.15	-0.14	-0.01	0	0.07	0.07	0.903556	0.934264	0.911681	0.999898	0.979229
F6T6Z8	8499	PPFIA2		FALSE	High	Master Protein	F6T6Z8	Liprin-alpha-2 isoform a OS=Macaca mulatta GN=PPFIA2 PE=2 SV=1	0	268.015	34	42	94	23	1	1257	143.2	6.11	314.66	42	cell organization and biogenesis;cellular component movement;metabolic process;regulation of biological process	cytoplasm;cytoskeleton;Golgi	catalytic activity;motor activity;protein binding	Pf00536, Pf00769, Pf01576, Pf02463, Pf04111, Pf04156, Pf05557, Pf05622, Pf06008, Pf06160, Pf06785, Pf07647, Pf07888, Pf09726, Pf09728, Pf09731, Pf09787, Pf10168, Pf10174, Pf12072, Pf12128, Pf12718, Pf13851, Pf13868, Pf15070, Pf15619	698065	PPFIA2	11	ENSMMUG00000013804.3		15	0.962	0.95	1.017	1.005	1.015	1.018	0.961	-0.06	-0.07	0.02	0.01	0.02	0.03	-0.06	0.961929	0.995151	0.998639	0.997098	0.957409
G7MQS9	-	#N/A		FALSE	High	Master Protein	G7MQS9	Adenylyl cyclase-associated protein OS=Macaca mulatta GN=EGK_14499 PE=3 SV=1	0	267.454	69	24	129	22	1	477	52.8	6.54	439.01	24	cell organization and biogenesis		protein binding	Pf01213, Pf07986, Pf08603						0	0.977	0.985	1.01	1.044	0.927	1.035	0.897	-0.03	-0.02	0.01	0.06	-0.11	0.05	-0.16	0.99543	0.995151	0.999254	0.94352	0.949491
G7NG04	-	#N/A		FALSE	High	Master Protein	G7NG04	Uncharacterized protein OS=Macaca mulatta GN=EGK_07707 PE=4 SV=1	0	267.393	29	41	75	0	1	1913	214.9	6.76	241.63	41	metabolic process	membrane	catalytic activity;protein binding	Pf00041, Pf00047, Pf00102, Pf07679, Pf13895, Pf13927, Pf14566						38	0.997	0.998	0.979	1.043	1.04	1.042	1.058	0	0	-0.03	0.06	0.06	0.06	0.08	0.921562	0.98531	0.999745	0.949808	0.904965
H9FXV2	5802	PTPRS		FALSE	High	Master Protein	H9FXV2	Receptor-type tyrosine-protein phosphatase S isoform 4 OS=Macaca mulatta GN=PTPRS PE=2 SV=1	0	267.308	31	33	85	1	1	1521	170.6	6.51	284.53	33	metabolic process	membrane	catalytic activity;protein binding	Pf00041, Pf00047, Pf00102, Pf07679, Pf09294, Pf13895, Pf13927, Pf14566						0	0.942	1.086	0.842	1.04	0.896	0.902	1.001	-0.09	0.12	-0.25	0.06	-0.16	-0.15	0	0.578046	0.999973	0.389924	0.997098	0.249582
F6R1X3	5708	PSMD2		FALSE	High	Master Protein	F6R1X3	26S proteasome non-ATPase regulatory subunit 2 OS=Macaca mulatta GN=PSMD2 PE=2 SV=2	0	266.792	51	38	82	38	1	908	100.1	5.2	284.1	38	regulation of biological process	membrane;proteasome	enzyme regulator activity	Pf01851	705035	PSMD2	2	ENSMMUG00000000800.3	Proteasome; Epstein-Barr virus infection	0	0.942	0.912	0.906	0.996	0.926	1.029	0.963	-0.09	-0.13	-0.14	-0.01	-0.11	0.04	-0.05	0.884944	0.96006	0.911681	0.999811	0.947552
H9Z3W8	10015	PDCD6IP		FALSE	High	Master Protein	H9Z3W8	Programmed cell death 6 interacting protein OS=Macaca mulatta GN=PDCD6IP PE=2 SV=1	0	266.276	53	40	99	2	1	868	96	6.52	324.6	40	cell organization and biogenesis;regulation of biological process	cytosol;membrane	protein binding	Pf03097, Pf08391, Pf13949	706636	PDCD6IP	2	ENSMMUG00000014069.3		32	0.954	1.02	1.017	1.063	1.022	0.995	0.959	-0.07	0.03	0.02	0.09	0.03	-0.01	-0.06	0.927058	0.963161	0.996623	0.845803	0.944111
H9ET64	9948	WDR1		FALSE	High	Master Protein	H9ET64	WD repeat domain 1 OS=Macaca mulatta GN=WDR1 PE=2 SV=1	0	266.26	66	29	146	29	1	606	66.1	6.7	523.44	29	metabolic process;regulation of biological process		protein binding	Pf00400, Pf04762, Pf08662, Pf14783	712989	WDR1	5	ENSMMUG00000000960.3		0	0.965	0.896	1.022	0.945	0.965	1.017	0.911	-0.05	-0.16	0.03	-0.08	-0.05	0.02	-0.13	0.968595	0.919652	0.989931	0.935185	0.995972
H9FU99	-	#N/A		FALSE	High	Master Protein	H9FU99	Kinectin isoform a OS=Macaca mulatta GN=KTN1 PE=2 SV=1	0	266.155	36	42	78	42	1	1357	156.3	5.66	239.12	42	cellular component movement;metabolic process	membrane	protein binding	Pf04111, Pf13166						0	1.021	1.086	1.001	1.034	1.079	0.972	1.1	0.03	0.12	0	0.05	0.11	-0.04	0.14	0.808581	0.74175	0.999745	0.972696	0.740702
I2CVQ1	5594	MAPK1		FALSE	High	Master Protein	I2CVQ1	Mitogen-activated protein kinase OS=Macaca mulatta GN=MAPK1 PE=2 SV=1	0	265.966	83	25	156	18	1	360	41.4	6.98	529.9	25	metabolic process;regulation of biological process;response to stimulus		catalytic activity;nucleotide binding;signal transducer activity	Pf00069, Pf01636, Pf07714	698569	MAPK1	10			9	0.965	0.89	0.99	0.979	0.988	1.061	0.962	-0.05	-0.17	-0.01	-0.03	-0.02	0.09	-0.06	0.968587	0.89989	0.999745	0.995868	0.993082
H9FXU8	5802	PTPRS		FALSE	High	Master Protein	H9FXU8	Receptor-type tyrosine-protein phosphatase S isoform 1 OS=Macaca mulatta GN=PTPRS PE=2 SV=1	0	265.854	25	33	85	0	1	1926	214.2	6.76	284.11	33	metabolic process	membrane	catalytic activity;protein binding	Pf00041, Pf00047, Pf00102, Pf07679, Pf09294, Pf13895, Pf13927, Pf14566						22	0.94	0.894	0.902	0.996	1.016	1.047	1.059	-0.09	-0.16	-0.15	-0.01	0.02	0.07	0.08	0.868709	0.885191	0.895015	0.997098	0.987898
G7MJR4	-	#N/A		FALSE	High	Master Protein	G7MJR4	Uncharacterized protein OS=Macaca mulatta GN=EGK_12095 PE=3 SV=1	0	265.67	54	32	106	2	1	698	76.7	7.12	351.9	32	cellular homeostasis;transport	extracellular	metal ion binding;transporter activity	Pf00405, Pf12974						29	1.034	1.039	1.04	1.008	0.876	1.004	0.871	0.05	0.06	0.06	0.01	-0.19	0.01	-0.2	0.705495	0.933859	0.963624	0.995868	0.741631
H9ESE7	2744	GLS		FALSE	High	Master Protein	H9ESE7	Glutaminase kidney isoform, mitochondrial OS=Macaca mulatta GN=GLS PE=2 SV=1	0	265.095	47	24	116	1	1	669	73.4	7.88	443.91	24	metabolic process		catalytic activity;protein binding	Pf04960, Pf12796						26	0.973	0.973	1.045	1.005	0.978	1.005	0.911	-0.04	-0.04	0.06	0.01	-0.03	0.01	-0.13	0.995817	0.997448	0.956934	0.997098	0.996888
F6W5Y4	1660	DHX9		FALSE	High	Master Protein	F6W5Y4	ATP-dependent RNA helicase A OS=Macaca mulatta GN=DHX9 PE=2 SV=1	0	265.085	39	40	94	40	1	1275	141.2	6.84	332.94	40	cell differentiation;metabolic process;regulation of biological process	cytoplasm;membrane;nucleus	catalytic activity;nucleotide binding;protein binding;RNA binding	Pf00035, Pf00270, Pf00271, Pf04408, Pf07717	715453	DHX9	1	ENSMMUG00000005635.3		0	1.014	1.061	1.097	1.045	1.021	0.999	0.943	0.02	0.09	0.13	0.06	0.03	0	-0.08	0.853714	0.861375	0.833497	0.940373	0.948983
I0FJ64	-	#N/A		FALSE	High	Master Protein	I0FJ64	Transketolase OS=Macaca mulatta GN=TKT PE=2 SV=1	0	264.196	50	26	148	26	1	623	67.8	7.36	539.72	26	metabolic process;regulation of biological process		catalytic activity;metal ion binding;protein binding	Pf00456, Pf00676, Pf02775, Pf02779, Pf02780, Pf09364	694327	TKT	2	ENSMMUG00000014433.3	Carbon metabolism; Pentose phosphate pathway; Metabolic pathways; Biosynthesis of amino acids	0	0.968	0.893	1.081	0.914	1.059	0.991	0.949	-0.05	-0.16	0.11	-0.13	0.08	-0.01	-0.08	0.979301	0.909444	0.894253	0.73884	0.834193
F7DW39	5789	PTPRD		FALSE	High	Master Protein	F7DW39	Protein tyrosine phosphatase, receptor type D OS=Macaca mulatta GN=PTPRD PE=4 SV=2	0	264.066	36	39	73	1	1	1506	169.5	6.76	236.05	39	metabolic process	membrane	catalytic activity;protein binding	Pf00041, Pf00047, Pf00102, Pf07679, Pf13895, Pf13927, Pf14566	714954	PTPRD	15	ENSMMUG00000006952.3		0
F6YW79	718	C3		FALSE	High	Master Protein	F6YW79	Complement C3 OS=Macaca mulatta GN=C3 PE=4 SV=2	0	263.963	38	51	79	51	1	1663	187.1	6.44	244.19	51	metabolic process;regulation of biological process;response to stimulus	extracellular	enzyme regulator activity;protein binding	Pf00207, Pf01759, Pf01821, Pf01835, Pf07677, Pf07678, Pf07703, Pf10569, Pf11974	703613	C3	19	ENSMMUG00000008693.3	Staphylococcus aureus infection; Phagosome; Leishmaniasis; Chagas disease (American trypanosomiasis); Legionellosis; Complement and coagulation cascades; Viral carcinogenesis; Tuberculosis; Systemic lupus erythematosus; Pertussis; Herpes simplex infection	0	1.068	1.188	1.378	1.066	1.22	0.958	0.945	0.09	0.25	0.46	0.09	0.29	-0.06	-0.08	0.355046	0.209034	0.0175507	0.831649	0.0991037
F7CWR5	9615	GDA		FALSE	High	Master Protein	F7CWR5	Guanine deaminase OS=Macaca mulatta GN=GDA PE=4 SV=2	0	263.632	61	25	147	25	1	472	52.9	5.67	522.47	25	metabolic process		catalytic activity;metal ion binding	Pf01979, Pf07969, Pf13147			15	ENSMMUG00000019196.3		0	1.018	1.084	0.992	1.1	1.01	1.032	1.037	0.03	0.12	-0.01	0.14	0.01	0.05	0.05	0.830057	0.747908	0.999745	0.596797	0.964116
F7HBL8	-	#N/A		FALSE	High	Master Protein	F7HBL8	Pyruvate dehydrogenase E1 component subunit alpha OS=Macaca mulatta GN=PDHA1 PE=4 SV=1	0	262.898	60	24	159	5	1	428	47.6	8.5	520.62	24	metabolic process	mitochondrion	catalytic activity	Pf00676			X	ENSMMUG00000017336.3		23	1.002	0.947	0.974	0.93	0.946	0.984	0.973	0	-0.08	-0.04	-0.1	-0.08	-0.02	-0.04	0.904857	0.992096	0.999745	0.844619	0.979229
I0FIM4	10487	CAP1		FALSE	High	Master Protein	I0FIM4	Adenylyl cyclase-associated protein OS=Macaca mulatta GN=CAP1 PE=2 SV=1	0	259.313	62	27	129	25	1	475	51.6	7.8	412.63	27	cell organization and biogenesis		protein binding	Pf01213, Pf07986, Pf08603	693719	CAP1	1			2	0.94	1.039	1.061	1.098	1.117	0.994	0.989	-0.09	0.05	0.09	0.14	0.16	-0.01	-0.02	0.87583	0.934802	0.92561	0.609219	0.527857
F6QHA2	57524	CASKIN1		FALSE	High	Master Protein	F6QHA2	CASK interacting protein 1 OS=Macaca mulatta GN=CASKIN1 PE=4 SV=2	0	258.809	36	33	65	3	1	1396	146.2	9.04	243.85	33		cytoplasm;membrane	protein binding	Pf00018, Pf00023, Pf00536, Pf07647, Pf07653, Pf12796, Pf13606, Pf13637, Pf13857, Pf14604			20	ENSMMUG00000019226.3		26	0.974	1.058	0.976	1.093	0.951	1.005	0.949	-0.04	0.08	-0.03	0.13	-0.07	0.01	-0.08	0.99925	0.871475	0.999745	0.701855	0.97684
H9FX30	5579	PRKCB		FALSE	High	Master Protein	H9FX30	Protein kinase C OS=Macaca mulatta GN=PRKCB PE=2 SV=1	0	258.769	46	26	123	15	1	673	76.9	7.02	423.49	26	metabolic process;regulation of biological process;response to stimulus		catalytic activity;metal ion binding;nucleotide binding;protein binding	Pf00069, Pf00130, Pf00168, Pf00433, Pf07714	701195	PRKCB	20		Amoebiasis; mTOR signaling pathway; Vascular smooth muscle contraction; Tight junction; MAPK signaling pathway; NF-kappa B signaling pathway; Thyroid hormone synthesis; Insulin secretion; Amphetamine addiction; Gastric acid secretion; Aldosterone-regulated sodium reabsorption; Circadian entrainment; Proteoglycans in cancer; Non-small cell lung cancer; Endocrine and other factor-regulated calcium …	0	0.995	0.964	0.782	1.042	0.852	1.076	1.085	-0.01	-0.05	-0.36	0.06	-0.23	0.11	0.12	0.93359	0.99748	0.272996	0.96415	0.579973
F6XU97	56896	DPYSL5		FALSE	High	Master Protein	F6XU97	Dihydropyrimidinase like 5 OS=Macaca mulatta GN=DPYSL5 PE=2 SV=1	0	258.123	65	29	113	29	1	564	61.4	7.2	392.23	29	cellular component movement	cytoplasm	catalytic activity;protein binding	Pf01979, Pf13147, Pf13594	699648	DPYSL5	13	ENSMMUG00000019731.3	Axon guidance	0	0.983	0.96	0.956	0.943	0.972	0.966	1	-0.02	-0.06	-0.07	-0.08	-0.04	-0.05	0	0.974841	0.997448	0.999254	0.926088	0.999839
F7HQ10	3945	LDHB		FALSE	High	Master Protein	F7HQ10	L-lactate dehydrogenase OS=Macaca mulatta GN=LDHB PE=2 SV=1	0	257.599	57	21	304	19	1	334	36.6	6.05	978.66	21	metabolic process	cytoplasm;cytosol;membrane	catalytic activity;protein binding	Pf00056, Pf02866	706110; 693802	LDHB; LOC693802	11; 18	ENSMMUG00000002679.3	Cysteine and methionine metabolism; Glycolysis / Gluconeogenesis; Glucagon signaling pathway; Pyruvate metabolism; Propanoate metabolism; Metabolic pathways	2	1.064	1.03	1.075	0.975	0.945	1.007	0.935	0.09	0.04	0.1	-0.04	-0.08	0.01	-0.1	0.391562	0.953211	0.895015	0.995868	0.979229
A0A1D5REB1	1653	DDX1		FALSE	High	Master Protein	A0A1D5REB1	DEAD-box helicase 1 OS=Macaca mulatta GN=DDX1 PE=4 SV=1	0	256.848	56	33	86	33	1	741	82.5	7.31	308.08	33			nucleotide binding;protein binding	Pf00270, Pf00271, Pf00622			13	ENSMMUG00000023437.3		0	0.991	1.028	1.019	1.024	0.994	0.987	0.966	-0.01	0.04	0.03	0.03	-0.01	-0.02	-0.05	0.950992	0.954946	0.995736	0.988829	0.982826
F7EFF6	7534	YWHAZ		FALSE	High	Master Protein	F7EFF6	Uncharacterized protein OS=Macaca mulatta GN=YWHAZ PE=3 SV=2	0	256.326	65	18	470	13	1	248	28.1	4.79	1563.41	18			protein binding	Pf00244			8	ENSMMUG00000006489.3	Viral carcinogenesis; Cell cycle; Hepatitis B; Hippo signaling pathway; Oocyte meiosis; Epstein-Barr virus infection; PI3K-Akt signaling pathway	3	1.133	0.843	0.912	0.779	0.793	1.047	0.985	0.18	-0.25	-0.13	-0.36	-0.34	0.07	-0.02	0.0283326	0.614582	0.924799	0.00397351	0.170106
A0A1D5RIA5	5361	plxna1		FALSE	High	Master Protein	A0A1D5RIA5	Plexin A1 OS=Macaca mulatta GN=PLXNA1 PE=4 SV=1	0	256.104	34	53	93	34	1	1915	212.9	6.95	274.69	53	regulation of biological process;response to stimulus	membrane	protein binding;receptor activity;signal transducer activity	Pf01403, Pf01437, Pf01833, Pf08337	716805	PLXNA1	2	ENSMMUG00000016720.3	Axon guidance	8	1.067	1.045	0.914	1.01	0.896	1.031	1.046	0.09	0.06	-0.13	0.01	-0.16	0.04	0.06	0.360807	0.915736	0.933642	0.995868	0.854944
H9FZN0	-	#N/A		FALSE	High	Master Protein	H9FZN0	CaM kinase-like vesicle-associated protein OS=Macaca mulatta GN=CAMKV PE=2 SV=1	0	255.703	67	23	137	1	1	501	54.3	5.54	489.64	23	metabolic process		catalytic activity;nucleotide binding	Pf00069, Pf07714	704651	CAMKV	2			0	1.328	1.114	1.411	1.044	1.016	1.244	0.956	0.41	0.16	0.5	0.06	0.02	0.32	-0.07	0.60059	0.98682	0.854288	0.995868	0.677121
H9FP20	10873	ME3		FALSE	High	Master Protein	H9FP20	Malic enzyme OS=Macaca mulatta GN=ME3 PE=2 SV=1	0	255.175	63	26	103	23	1	604	67	8.1	351.12	26	metabolic process	mitochondrion	catalytic activity;metal ion binding;nucleotide binding	Pf00390, Pf03949	704422	ME3	14	ENSMMUG00000013055.3	Carbon metabolism; Metabolic pathways; Pyruvate metabolism	3	0.947	0.876	0.875	0.932	0.841	1.008	0.911	-0.08	-0.19	-0.19	-0.1	-0.25	0.01	-0.13	0.90256	0.841871	0.79609	0.854069	0.487487
F7D2J0	54521	WDR44		FALSE	High	Master Protein	F7D2J0	WD repeat domain 44 OS=Macaca mulatta GN=WDR44 PE=2 SV=1	0	254.153	51	38	75	38	1	912	101.3	5.45	249.19	38		Golgi	protein binding	Pf00400	710598	WDR44	X	ENSMMUG00000011497.3		0	1.021	1.017	0.912	1.048	1.027	1.051	1.15	0.03	0.02	-0.13	0.07	0.04	0.07	0.2	0.8101	0.963586	0.925826	0.932379	0.932266
H9G2K0	9859	CEP170		FALSE	High	Master Protein	H9G2K0	Centrosomal protein of 170 kDa isoform alpha OS=Macaca mulatta GN=CEP170 PE=2 SV=1	0	254.11	29	38	71	36	1	1594	176.3	7.08	214.25	38			protein binding	Pf00498, Pf15308						0	1.026	1.041	0.953	1.045	1.049	1.03	1.13	0.04	0.06	-0.07	0.06	0.07	0.04	0.18	0.766455	0.940758	0.999254	0.968141	0.922035
F6XAZ4	1785	DNM2		FALSE	High	Master Protein	F6XAZ4	Uncharacterized protein OS=Macaca mulatta GN=DNM2 PE=3 SV=2	0	254	46	39	132	0	1	821	93	7.91	405.31	39	transport		catalytic activity;nucleotide binding	Pf00169, Pf00350, Pf01031, Pf02212			19	ENSMMUG00000014677.3		0
G7MMB5	-	#N/A		FALSE	High	Master Protein	G7MMB5	Uncharacterized protein OS=Macaca mulatta GN=EGK_14115 PE=4 SV=1	0	253.002	21	44	66	32	1	2675	285.8	5.82	199.21	44			protein binding	Pf00307, Pf00630						2	1.096	1.219	1.138	1.134	1.161	1.02	1.118	0.13	0.29	0.19	0.18	0.21	0.03	0.16	0.18596	0.206175	0.723373	0.426699	0.573411
H9FQA9	1463	NCAN		FALSE	High	Master Protein	H9FQA9	Neurocan core protein OS=Macaca mulatta GN=NCAN PE=2 SV=1	0	252.796	25	28	127	27	1	1320	142.7	5.53	478.71	28			metal ion binding;protein binding	Pf00008, Pf00059, Pf00084, Pf00193, Pf05109						0	0.936	1.047	0.828	1.111	0.839	0.992	0.948	-0.1	0.07	-0.27	0.15	-0.25	-0.01	-0.08	0.838539	0.91097	0.524755	0.508346	0.477706
F7HRR6	1738	DLD		FALSE	High	Master Protein	F7HRR6	Dihydrolipoyl dehydrogenase OS=Macaca mulatta GN=DLD PE=3 SV=2	0	252.11	56	22	115	22	1	515	54.8	8.15	394.93	22	cellular homeostasis;metabolic process;regulation of biological process	mitochondrion	catalytic activity;nucleotide binding	Pf00070, Pf00890, Pf01134, Pf01946, Pf02852, Pf03486, Pf07992, Pf12831, Pf13450			3	ENSMMUG00000006564.3	Valine, leucine and isoleucine degradation; Carbon metabolism; Propanoate metabolism; Citrate cycle (TCA cycle); Glycine, serine and threonine metabolism; Glyoxylate and dicarboxylate metabolism; Glycolysis / Gluconeogenesis; Metabolic pathways; Pyruvate metabolism	0	0.962	0.912	0.96	0.888	0.933	0.936	0.935	-0.06	-0.13	-0.06	-0.17	-0.1	-0.1	-0.1	0.96097	0.96006	0.999745	0.477613	0.960395
F7GGM3	-	#N/A		FALSE	High	Master Protein	F7GGM3	Phosphoglycerate mutase OS=Macaca mulatta GN=PGAM1 PE=2 SV=1	0	251.974	68	12	216	1	1	254	28.8	7.18	793.44	12	metabolic process;regulation of biological process	cytoplasm;cytosol;membrane	catalytic activity;protein binding	Pf00300	706211; 695799	PGAM1; LOC695799	9	ENSMMUG00000020027.3	Metabolic pathways; Carbon metabolism; Biosynthesis of amino acids; Glycine, serine and threonine metabolism; Glucagon signaling pathway; Central carbon metabolism in cancer; Glycolysis / Gluconeogenesis	14	0.974	0.96	1.032	1.017	0.997	1.032	0.941	-0.04	-0.06	0.05	0.02	0	0.04	-0.09	0.999158	0.997448	0.972155	0.995868	0.980295
F7DHR8	-	#N/A		FALSE	High	Master Protein	F7DHR8	Transferrin OS=Macaca mulatta GN=LOC106992286 PE=2 SV=2	0	250.129	54	31	102	1	1	698	76.9	6.73	331.73	31	cellular homeostasis;regulation of biological process;response to stimulus;transport	cell surface;endosome;extracellular;membrane	metal ion binding;protein binding;transporter activity	Pf00405, Pf12974	106992286	LOC106992286	2	ENSMMUG00000008916.3	Mineral absorption; HIF-1 signaling pathway	0
H9FPE5	11240	PADI2		FALSE	High	Master Protein	H9FPE5	Protein-arginine deiminase type-2 OS=Macaca mulatta GN=PADI2 PE=2 SV=1	0	249.682	46	25	98	1	1	665	75.5	5.83	324.02	25	metabolic process	cytoplasm	catalytic activity;metal ion binding	Pf03068, Pf08526, Pf08527	711044	PADI2	1			0	1.099	1.325	2.655	1.076	2.155	0.893	0.892	0.14	0.41	1.41	0.11	1.11	-0.16	-0.16	0.952493	0.840731	1.01258e-06	0.997098	0.000181918
G7MH55	11240	PADI2		FALSE	High	Master Protein	G7MH55	Peptidyl arginine deiminase 2 OS=Macaca mulatta GN=PADI2 PE=2 SV=1	0	249.58	46	25	98	1	1	665	75.5	5.83	324.42	25	cell organization and biogenesis;metabolic process;regulation of biological process;response to stimulus	cytoplasm	catalytic activity;metal ion binding;protein binding	Pf03068, Pf08526, Pf08527	711044	PADI2	1	ENSMMUG00000001616.3		26	1.006	1.123	1.143	1.023	1.123	0.916	0.989	0.01	0.17	0.19	0.03	0.17	-0.13	-0.02	0.893384	0.524197	0.644886	0.992055	0.490044
F7GQS5	-	#N/A		FALSE	High	Master Protein	F7GQS5	Succinyl-CoA:3-ketoacid-coenzyme A transferase OS=Macaca mulatta GN=OXCT1 PE=2 SV=1	0	249.14	55	23	111	23	1	520	56.2	7.02	328.56	23	metabolic process	mitochondrion	catalytic activity	Pf01144	696642	OXCT1	6	ENSMMUG00000011027.3	Butanoate metabolism; Valine, leucine and isoleucine degradation; Synthesis and degradation of ketone bodies	0	0.978	0.989	1.009	1.032	0.983	1.021	0.953	-0.03	-0.02	0.01	0.05	-0.03	0.03	-0.07	0.992001	0.991336	0.999745	0.97618	0.994379
F7F6H0	9588	PRDX6		FALSE	High	Master Protein	F7F6H0	Peroxiredoxin-6 OS=Macaca mulatta GN=PRDX6 PE=2 SV=1	0	248.814	70	22	145	22	1	224	25	6.02	510.3	22	cellular homeostasis;metabolic process;regulation of biological process;response to stimulus	cytoplasm;membrane	antioxidant activity;catalytic activity;protein binding	Pf00578, Pf08534, Pf10417	706486	PRDX6	1	ENSMMUG00000008776.2	Metabolic pathways	0	0.93	0.943	1.28	1.061	1.273	1.046	0.924	-0.11	-0.09	0.36	0.08	0.35	0.06	-0.11	0.800642	0.98682	0.116856	0.86203	0.0303695
F7D0Y3	-	#N/A		FALSE	High	Master Protein	F7D0Y3	Acyl-CoA dehydrogenase, very long chain OS=Macaca mulatta GN=ACADVL PE=3 SV=2	0	248.667	54	28	92	28	1	655	70.3	8.65	304.92	28	cell differentiation;metabolic process;regulation of biological process;response to stimulus	cytosol;mitochondrion;nucleus	catalytic activity;nucleotide binding	Pf00441, Pf02770, Pf02771, Pf08028	714326	ACADVL	16	ENSMMUG00000010538.3	Fatty acid degradation; Metabolic pathways; Fatty acid metabolism	0	0.945	0.941	1.048	0.931	1.088	0.934	0.981	-0.08	-0.09	0.07	-0.1	0.12	-0.1	-0.03	0.894302	0.98682	0.95342	0.847192	0.694268
H9YUE5	989	43350		FALSE	High	Master Protein	H9YUE5	Septin-7 isoform 1 OS=Macaca mulatta GN=SEPT7 PE=2 SV=1	0	248.27	56	25	180	23	1	437	50.6	8.63	544.22	25			nucleotide binding	Pf00735, Pf01926, Pf10211	677666	SEPT7	3			3	1.025	1.126	1.142	1.098	1.095	0.999	0.983	0.03	0.17	0.19	0.13	0.13	0	-0.03	0.779766	0.510189	0.647747	0.610036	0.655449
G7N384	-	#N/A		FALSE	High	Master Protein	G7N384	Uncharacterized protein (Fragment) OS=Macaca mulatta GN=EGK_02781 PE=4 SV=1	0	247.116	17	25	166	3	1	1626	185.3	5.94	528.62	25	cell organization and biogenesis;transport		protein binding;structural molecule activity	Pf00637, Pf01394, Pf04053, Pf09268, Pf13838						0	1.167	1.182	1.205	1.05	1.059	1.036	1.025	0.22	0.24	0.27	0.07	0.08	0.05	0.04	0.376542	0.937646	0.933642	0.997098	0.970181
F7FEV5	3897	L1CAM		FALSE	High	Master Protein	F7FEV5	L1 cell adhesion molecule OS=Macaca mulatta GN=L1CAM PE=2 SV=2	0	246.972	30	36	89	36	1	1257	139.9	6.27	297.84	36	cell organization and biogenesis;cellular component movement	cell surface;membrane	protein binding	Pf00041, Pf00047, Pf07679, Pf07686, Pf13882, Pf13895, Pf13927	697504	L1CAM	X	ENSMMUG00000003379.3	Cell adhesion molecules (CAMs); Axon guidance	0	0.949	0.962	0.796	1.027	0.819	1.014	0.977	-0.07	-0.06	-0.33	0.04	-0.29	0.02	-0.03	0.908919	0.997448	0.307054	0.986683	0.327427
H9G0W3	-	#N/A		FALSE	High	Master Protein	H9G0W3	O-linked N-acetylglucosamine (GlcNAc) transferase OS=Macaca mulatta GN=OGT PE=2 SV=1	0	246.81	39	34	75	34	1	1046	116.9	6.7	261.62	34	cell death;cell organization and biogenesis;metabolic process;regulation of biological process;response to stimulus	cytosol;membrane;nucleus	catalytic activity;protein binding	Pf00515, Pf04184, Pf07719, Pf13176, Pf13181, Pf13374, Pf13414, Pf13424, Pf13428, Pf13429, Pf13431, Pf13432, Pf13844, Pf14559	698268	OGT	X	ENSMMUG00000015238.3	Other types of O-glycan biosynthesis; Insulin resistance	0	0.957	0.904	0.933	0.987	0.895	1.044	0.917	-0.06	-0.15	-0.1	-0.02	-0.16	0.06	-0.12	0.941614	0.94354	0.966291	0.997098	0.825378
A0A1D5QQZ2	4000	LMNA		FALSE	High	Master Protein	A0A1D5QQZ2	Lamin A/C OS=Macaca mulatta GN=LMNA PE=2 SV=1	0	246.645	48	30	84	29	1	663	74	7.02	275.27	30			structural molecule activity	Pf00038, Pf00932	719414	LMNA	1	ENSMMUG00000016096.3	Arrhythmogenic right ventricular cardiomyopathy (ARVC); Hypertrophic cardiomyopathy (HCM); Apoptosis; Dilated cardiomyopathy	0	1.065	1.213	1.097	1.043	1.065	0.916	1.034	0.09	0.28	0.13	0.06	0.09	-0.13	0.05	0.379789	0.132625	0.833497	0.949808	0.815174
H9F9R7	23191	CYFIP1		FALSE	High	Master Protein	H9F9R7	Cytoplasmic FMR1-interacting protein 1 isoform a (Fragment) OS=Macaca mulatta GN=CYFIP1 PE=2 SV=1	0	245.064	36	35	96	16	1	1137	131.8	7.68	297.73	35				Pf05994						0	1.056	1.115	1.089	1.079	1.132	1.022	1.097	0.08	0.16	0.12	0.11	0.18	0.03	0.13	0.769558	0.918522	0.961226	0.964733	0.875492
G7NN17	-	#N/A		FALSE	High	Master Protein	G7NN17	Uncharacterized protein OS=Macaca mulatta GN=EGK_10803 PE=4 SV=1	0	244.723	34	40	82	40	1	1513	172.1	6.68	278.05	40	regulation of biological process;response to stimulus		catalytic activity;nucleotide binding	Pf00071, Pf00620, Pf02421						0	0.991	0.966	1.045	1.001	1.04	1.027	0.986	-0.01	-0.05	0.06	0	0.06	0.04	-0.02	0.950992	0.999036	0.956186	0.997098	0.904587
H9ET71	2547	XRCC6		FALSE	High	Master Protein	H9ET71	X-ray repair cross complementing 6 OS=Macaca mulatta GN=XRCC6 PE=2 SV=1	0	244.683	56	31	96	29	1	609	69.8	6.52	335.45	31	cell organization and biogenesis;metabolic process;regulation of biological process;response to stimulus	membrane;nucleus	catalytic activity;DNA binding;protein binding;RNA binding	Pf02037, Pf02735, Pf03730, Pf03731	707975	XRCC6	10	ENSMMUG00000001856.3	Non-homologous end-joining	2	0.994	1.11	1.123	1.082	1.079	0.968	0.955	-0.01	0.15	0.17	0.11	0.11	-0.05	-0.07	0.939824	0.609048	0.724776	0.742802	0.742455
F6PTR1	5789	PTPRD		FALSE	High	Master Protein	F6PTR1	Protein tyrosine phosphatase, receptor type D OS=Macaca mulatta GN=PTPRD PE=4 SV=1	0	244.416	29	39	70	1	1	1808	203.4	6.51	224.15	39	metabolic process	membrane	catalytic activity;protein binding	Pf00041, Pf00047, Pf00102, Pf07679, Pf13895, Pf13927, Pf14566			15	ENSMMUG00000006952.3		0	0.965	1.044	1.178	1.074	1.249	0.993	1.024	-0.05	0.06	0.24	0.1	0.32	-0.01	0.03	0.807678	0.935447	0.999745	0.997331	0.952324
G7MY19	-	#N/A		FALSE	High	Master Protein	G7MY19	Reticulon (Fragment) OS=Macaca mulatta GN=EGK_18241 PE=4 SV=1	0	243.783	44	22	120	1	1	696	75.6	4.67	415.15	22		endoplasmic reticulum;membrane		Pf02453						0	1.054	1.529	1.505	1.457	1.27	1.004	0.889	0.08	0.61	0.59	0.54	0.34	0.01	-0.17	0.99925	0.158569	0.444225	0.0349314	0.889157
F6Y1H5	8120	ap3b2		FALSE	High	Master Protein	F6Y1H5	AP-3 complex subunit beta OS=Macaca mulatta GN=AP3B2 PE=3 SV=1	0	243.617	43	40	105	34	1	1082	119.3	5.64	317.97	40	transport	cytoplasm;membrane		Pf01602, Pf12717, Pf13646, Pf14796	694091	AP3B2	7	ENSMMUG00000000617.3	Lysosome	7	0.959	0.929	0.86	0.992	0.911	1.024	1.017	-0.06	-0.11	-0.22	-0.01	-0.13	0.03	0.02	0.950992	0.968817	0.71378	0.997848	0.91009
H9ET98	283209	PGM2L1		FALSE	High	Master Protein	H9ET98	Glucose 1,6-bisphosphate synthase OS=Macaca mulatta GN=PGM2L1 PE=2 SV=1	0	243.476	49	32	106	32	1	622	70.4	7.17	360.39	32	metabolic process		catalytic activity	Pf00408, Pf02878, Pf02879, Pf02880	718887	PGM2L1	14			0	0.912	0.816	0.879	0.897	0.901	1.002	0.935	-0.13	-0.29	-0.19	-0.16	-0.15	0	-0.1	0.625544	0.402745	0.820229	0.570013	0.880161
H9ETF9	6389	SDHA		FALSE	High	Master Protein	H9ETF9	Succinate dehydrogenase [ubiquinone] flavoprotein subunit, mitochondrial OS=Macaca mulatta GN=SDHA PE=2 SV=1	0	242.55	56	26	105	26	1	664	72.8	7.39	381.09	26	metabolic process;transport	membrane	catalytic activity;nucleotide binding	Pf00890, Pf02910						0	0.987	1.012	0.977	0.978	0.934	0.955	0.943	-0.02	0.02	-0.03	-0.03	-0.1	-0.07	-0.08	0.964115	0.963586	0.999745	0.995868	0.96163
G7N141	120	ADD3		FALSE	High	Master Protein	G7N141	Adducin 3 OS=Macaca mulatta GN=ADD3 PE=2 SV=1	0	241.987	42	24	109	24	1	706	79.2	6.39	350.75	24		chromosome;cytoplasm;cytoskeleton;membrane	structural molecule activity	Pf00596	677712	ADD3	9	ENSMMUG00000006233.3		0	0.942	0.891	0.837	0.96	0.979	1.015	1.102	-0.09	-0.17	-0.26	-0.06	-0.03	0.02	0.14	0.884073	0.90314	0.582422	0.980911	0.995972
F6XBH9	-	#N/A		FALSE	High	Master Protein	F6XBH9	Uncharacterized protein OS=Macaca mulatta GN=MPRIP PE=4 SV=2	0	241.956	25	46	64	15	1	2298	260	5.43	191.28	46				Pf00169, Pf02463, Pf04111, Pf04156, Pf09726, Pf10186, Pf12128			16	ENSMMUG00000013343.3		23	1.179	1.089	1.011	0.906	0.886	0.982	1.034	0.24	0.12	0.02	-0.14	-0.17	-0.03	0.05	0.000858032	0.78886	0.999745	0.569472	0.786451
A0A1D5QL59	23332	CLASP1		FALSE	High	Master Protein	A0A1D5QL59	Cytoplasmic linker associated protein 1 OS=Macaca mulatta GN=CLASP1 PE=4 SV=1	0	241.794	33	40	69	1	1	1490	164	8.57	223.43	40			protein binding	Pf02985, Pf12348			12	ENSMMUG00000007499.3		0	1.064	1.003	1.087	1.027	1.061	1.09	1.039	0.09	0	0.12	0.04	0.09	0.12	0.05	0.99925	0.832552	0.987857	0.995868	0.908933
A0A1D5Q5J8	4594	MUT		FALSE	High	Master Protein	A0A1D5Q5J8	Methylmalonyl-CoA mutase OS=Macaca mulatta GN=MUT PE=2 SV=1	0	241.518	41	26	76	26	1	750	83	7.06	264.92	26	metabolic process		catalytic activity;metal ion binding	Pf01642, Pf02310	706189	MUT	4	ENSMMUG00000002458.3	Metabolic pathways; Valine, leucine and isoleucine degradation; Propanoate metabolism; Carbon metabolism; Glyoxylate and dicarboxylate metabolism	0	1.022	1.159	1.314	1.109	1.199	0.978	0.933	0.03	0.21	0.39	0.15	0.26	-0.03	-0.1	0.806899	0.333965	0.0643719	0.522722	0.150164
F6Z5B6	114787	GPRIN1		FALSE	High	Master Protein	F6Z5B6	G protein regulated inducer of neurite outgrowth 1 OS=Macaca mulatta GN=GPRIN1 PE=4 SV=2	0	241.11	45	41	93	2	1	1013	102.8	7.52	292.93	41	cell organization and biogenesis	membrane	protein binding	Pf15235	697365	GPRIN1	6	ENSMMUG00000013284.3		0	0.975	0.871	0.795	1.096	0.682	1.227	0.836	-0.04	-0.2	-0.33	0.13	-0.55	0.3	-0.26	0.849729	0.406441	0.182414	0.987371	0.000190014
G7N627	-	#N/A		FALSE	High	Master Protein	G7N627	Uncharacterized protein OS=Macaca mulatta GN=EGK_04303 PE=4 SV=1	0	240.818	31	41	76	37	1	1438	162.1	5.31	226.44	41	cell differentiation;cell organization and biogenesis;metabolic process;regulation of biological process;transport	cytoskeleton	catalytic activity;motor activity;transporter activity	Pf01302, Pf01496, Pf01576, Pf02463, Pf04111, Pf05557, Pf05622, Pf05667, Pf05701, Pf06160, Pf07111, Pf09731, Pf10174, Pf12128, Pf13166, Pf15254						0	0.977	1.068	1.074	1.073	1.162	0.982	1.057	-0.03	0.09	0.1	0.1	0.22	-0.03	0.08	0.993974	0.841871	0.895015	0.781589	0.292546
H9FNE9	-	#N/A		FALSE	High	Master Protein	H9FNE9	Actin-related protein 3 OS=Macaca mulatta GN=ACTR3 PE=2 SV=1	0	240.616	72	24	126	20	1	418	47.3	5.88	428.05	24	cell organization and biogenesis;regulation of biological process		nucleotide binding	Pf00022	709836	ACTR3	12			3	0.979	0.927	1.015	0.958	0.928	1.011	0.895	-0.03	-0.11	0.02	-0.06	-0.11	0.02	-0.16	0.990163	0.965549	0.999254	0.972696	0.949491
A0A1D5R884	-	#N/A		FALSE	High	Master Protein	A0A1D5R884	Tripartite motif containing 2 OS=Macaca mulatta GN=TRIM2 PE=4 SV=1	0	240.37	36	26	85	24	1	916	101.7	7.77	316.33	26			metal ion binding;protein binding	Pf00097, Pf00630, Pf00643, Pf01436, Pf03962, Pf04977, Pf08450, Pf13445, Pf13639, Pf13863, Pf13920, Pf13923, Pf14634, Pf15227			5	ENSMMUG00000004934.3		2	0.985	0.972	0.931	0.981	0.884	0.994	0.934	-0.02	-0.04	-0.1	-0.03	-0.18	-0.01	-0.1	0.968595	0.997448	0.966213	0.995868	0.790784
A0A1D5Q088	4926	NUMA1		FALSE	High	Master Protein	A0A1D5Q088	Nuclear mitotic apparatus protein 1 OS=Macaca mulatta GN=NUMA1 PE=4 SV=1	0	238.892	23	38	55	38	1	2189	246	5.72	178.94	38		membrane		Pf01576, Pf02463, Pf03962, Pf04111, Pf05667, Pf07888, Pf09787, Pf12128, Pf13166, Pf13514			14	ENSMMUG00000007330.3		0	1.056	1.175	1.19	1.11	1.175	0.998	1.042	0.08	0.23	0.25	0.15	0.23	0	0.06	0.636803	0.456483	0.594439	0.746231	0.541755
F6RXB4	1114	CHGB		FALSE	High	Master Protein	F6RXB4	Chromogranin B OS=Macaca mulatta GN=CHGB PE=4 SV=1	0	238.774	42	26	89	26	1	677	78.4	5.07	292.37	26				Pf01271	719171	CHGB	10	ENSMMUG00000013722.3		0	0.894	0.781	1.116	0.871	1.124	0.997	0.9	-0.16	-0.36	0.16	-0.2	0.17	0	-0.15	0.402326	0.178345	0.754212	0.337033	0.487969
G7MRS0	29993	PACSIN1		FALSE	High	Master Protein	G7MRS0	Protein kinase C and casein kinase substrate in neurons 1 OS=Macaca mulatta GN=PACSIN1 PE=2 SV=1	0	238.448	68	27	168	24	1	444	50.9	5.24	528.38	27	cell organization and biogenesis;metabolic process;regulation of biological process;transport	cytoplasm	catalytic activity;protein binding	Pf00018, Pf00611, Pf07653, Pf14604	718624	PACSIN1	4	ENSMMUG00000007811.3		3	0.948	1.041	1.044	1.072	1.118	0.977	1.016	-0.08	0.06	0.06	0.1	0.16	-0.03	0.02	0.904857	0.928274	0.957638	0.786384	0.516337
F7FAR5	10840	ALDH1L1		FALSE	High	Master Protein	F7FAR5	10-formyltetrahydrofolate dehydrogenase OS=Macaca mulatta GN=ALDH1L1 PE=3 SV=1	0	238.168	50	35	66	33	1	914	99.8	5.87	220.21	35	metabolic process	cytoplasm	catalytic activity	Pf00171, Pf00550, Pf00551, Pf02911, Pf07368			2	ENSMMUG00000012488.3		2	1.032	1.117	1.265	1.063	1.182	0.982	0.964	0.04	0.16	0.34	0.09	0.24	-0.03	-0.05	0.726285	0.566723	0.151141	0.845834	0.20506
F6ZLR4	823	CAPN1		FALSE	High	Master Protein	F6ZLR4	Calpain 1 OS=Macaca mulatta GN=CAPN1 PE=3 SV=2	0	237.899	49	35	82	35	1	772	87.8	6.27	284.58	35	metabolic process;regulation of biological process	cytoplasm;cytosol;membrane;mitochondrion;vacuole	catalytic activity;metal ion binding	Pf00648, Pf01067, Pf13833			14	ENSMMUG00000013475.3		0	1.001	1.03	0.99	0.99	1.038	0.962	1.049	0	0.04	-0.01	-0.01	0.05	-0.06	0.07	0.908059	0.953211	0.999745	0.997098	0.908933
F7DV12	-	#N/A		FALSE	High	Master Protein	F7DV12	Uncharacterized protein OS=Macaca mulatta PE=3 SV=2	0	237.448	49	24	136	19	1	567	62	6.76	435.7	24	metabolic process	cytoplasm;membrane	nucleotide binding;protein binding	Pf00118, Pf05504			3	ENSMMUG00000015272.3		5	0.955	0.942	0.973	0.96	0.925	0.973	0.909	-0.07	-0.09	-0.04	-0.06	-0.11	-0.04	-0.14	0.93475	0.98682	0.999745	0.979164	0.945311
F6XYM2	10938	EHD1		FALSE	High	Master Protein	F6XYM2	Uncharacterized protein OS=Macaca mulatta GN=EHD1 PE=3 SV=2	0	236.827	63	29	100	19	1	548	61.9	6.71	318.96	29	cell organization and biogenesis;regulation of biological process;transport	endosome;membrane	metal ion binding;nucleotide binding;protein binding	Pf00350, Pf01926, Pf12763	722036	EHD1	14	ENSMMUG00000003972.2	Endocytosis	1	0.991	0.991	1.108	0.969	1.069	0.969	0.955	-0.01	-0.01	0.15	-0.05	0.1	-0.05	-0.07	0.950474	0.995151	0.79876	0.979242	0.889157
H9FNG4	10131	TRAP1		FALSE	High	Master Protein	H9FNG4	Heat shock protein 75 kDa, mitochondrial OS=Macaca mulatta GN=TRAP1 PE=2 SV=1	0	236.384	55	33	102	32	1	704	80.1	7.24	341.49	33	metabolic process;response to stimulus		nucleotide binding;protein binding	Pf00183, Pf02518, Pf13589						0	0.997	0.911	1.047	0.867	0.977	0.949	0.931	0	-0.13	0.07	-0.21	-0.03	-0.08	-0.1	0.92122	0.956166	0.954354	0.284516	0.997715
F7HM60	84251	SGIP1		FALSE	High	Master Protein	F7HM60	SH3 domain GRB2 like endophilin interacting protein 1 OS=Macaca mulatta GN=SGIP1 PE=2 SV=2	0	236.252	51	30	89	30	1	828	89	8.07	305.96	30				Pf00928, Pf10291	699558	SGIP1	1	ENSMMUG00000000637.3		0	0.941	0.97	0.746	1.01	0.914	0.979	1.152	-0.09	-0.04	-0.42	0.01	-0.13	-0.03	0.2	0.877493	0.99855	0.0875251	0.995868	0.918177
H9FPJ5	114787	GPRIN1		FALSE	High	Master Protein	H9FPJ5	G protein-regulated inducer of neurite outgrowth 1 OS=Macaca mulatta GN=GPRIN1 PE=2 SV=1	0	236.156	46	42	95	3	1	1013	102.9	7.72	291.75	42				Pf15235						31	0.882	0.834	0.873	0.91	0.979	0.962	0.988	-0.18	-0.26	-0.2	-0.14	-0.03	-0.06	-0.02	0.258131	0.537024	0.784512	0.701855	0.995972
G7N8U6	471	ATIC		FALSE	High	Master Protein	G7N8U6	Bifunctional purine biosynthesis protein PURH OS=Macaca mulatta GN=ATIC PE=2 SV=1	0	236.007	70	31	79	31	1	592	64.6	6.84	249.88	31	metabolic process		catalytic activity	Pf01808, Pf02142						0	0.991	0.899	1.104	0.933	1.031	1.029	0.926	-0.01	-0.15	0.14	-0.1	0.04	0.04	-0.11	0.949258	0.931379	0.773867	0.811189	0.956478
F6Q503	5577	PRKAR2B		FALSE	High	Master Protein	F6Q503	Protein kinase cAMP-dependent type II regulatory subunit beta OS=Macaca mulatta GN=PRKAR2B PE=2 SV=2	0	236.003	60	19	103	16	1	421	46.5	4.96	365.06	19	metabolic process;regulation of biological process;response to stimulus	cytoplasm;membrane	catalytic activity;enzyme regulator activity;nucleotide binding;protein binding	Pf00027, Pf02197	700770	PRKAR2B	3	ENSMMUG00000015404.3	Insulin signaling pathway	0	1.014	1.033	1.05	1.053	0.998	1.034	0.963	0.02	0.05	0.07	0.07	0	0.05	-0.05	0.856505	0.96006	0.956934	0.963399	0.995321
F7FLA4	1785	DNM2		FALSE	High	Master Protein	F7FLA4	Uncharacterized protein OS=Macaca mulatta GN=DNM2 PE=3 SV=2	0	235.456	41	39	126	0	1	871	98.1	7.81	386.69	39	metabolic process;regulation of biological process;transport	cytosol;Golgi	catalytic activity;nucleotide binding;protein binding	Pf00169, Pf00350, Pf01031, Pf02212			19	ENSMMUG00000014677.3		0
H9FVT0	5211	PFKL		FALSE	High	Master Protein	H9FVT0	ATP-dependent 6-phosphofructokinase OS=Macaca mulatta GN=PFKL PE=2 SV=1	0	235.365	39	25	99	20	1	780	84.9	7.49	348.1	25	metabolic process	cytoplasm	catalytic activity;metal ion binding;nucleotide binding	Pf00365	722173	LOC722173; PFKL	3		AMPK signaling pathway; Pentose phosphate pathway; RNA degradation; Fructose and mannose metabolism; Central carbon metabolism in cancer; Carbon metabolism; Glycolysis / Gluconeogenesis; Metabolic pathways; Biosynthesis of amino acids; Galactose metabolism	0	0.923	1.056	0.984	1.103	1.002	0.963	0.939	-0.12	0.08	-0.02	0.14	0	-0.05	-0.09	0.736319	0.879896	0.999745	0.625436	0.989698
G7NLM7	-	#N/A		FALSE	High	Master Protein	G7NLM7	Liprin-alpha-3 OS=Macaca mulatta GN=PPFIA3 PE=2 SV=1	0	235.168	38	40	87	32	1	1194	133.4	5.68	280.97	40	cellular component movement;transport		protein binding	Pf00536, Pf04156, Pf07647, Pf12128, Pf13851	719106	LOC719106; PPFIA3	19	ENSMMUG00000007533.3		3	0.959	0.986	0.943	1.019	0.96	0.99	0.975	-0.06	-0.02	-0.08	0.03	-0.06	-0.01	-0.04	0.947837	0.995151	0.982007	0.995868	0.994004
G7NBW8	-	#N/A		FALSE	High	Master Protein	G7NBW8	NADH dehydrogenase [ubiquinone] flavoprotein 1, mitochondrial OS=Macaca mulatta GN=NDUFV1 PE=2 SV=1	0	234.842	63	23	101	23	1	464	50.6	8.21	361.24	23	metabolic process;transport	membrane;mitochondrion	catalytic activity;metal ion binding;nucleotide binding	Pf01512, Pf10531, Pf10589						0	0.956	1.017	0.983	1.019	0.893	0.958	0.869	-0.07	0.02	-0.03	0.03	-0.16	-0.06	-0.2	0.937477	0.963586	0.999745	0.995868	0.836866
F7DRL6	26227	PHGDH		FALSE	High	Master Protein	F7DRL6	D-3-phosphoglycerate dehydrogenase OS=Macaca mulatta GN=PHGDH PE=3 SV=2	0	234.822	53	24	85	24	1	550	58.4	7.11	353.2	24	cell differentiation;cell organization and biogenesis;metabolic process;regulation of biological process		catalytic activity;nucleotide binding	Pf00389, Pf02826			1	ENSMMUG00000023089.3	Glycine, serine and threonine metabolism; Carbon metabolism; Biosynthesis of amino acids; Metabolic pathways	0	1.006	1.021	1.005	0.959	0.944	0.945	0.945	0.01	0.03	0.01	-0.06	-0.08	-0.08	-0.08	0.893002	0.963161	0.999745	0.974813	0.979229
H9ER33	4685	NCAM2		FALSE	High	Master Protein	H9ER33	Neural cell adhesion molecule 2 OS=Macaca mulatta GN=NCAM2 PE=2 SV=1	0	234.561	42	29	104	29	1	837	93	5.73	352.69	29		membrane	protein binding	Pf00041, Pf00047, Pf07679, Pf07686, Pf08205, Pf13895, Pf13927	709322	NCAM2	3	ENSMMUG00000004300.3	Cell adhesion molecules (CAMs); Prion diseases	0	0.947	0.901	0.853	0.982	0.903	1.031	1.002	-0.08	-0.15	-0.23	-0.03	-0.15	0.04	0	0.90256	0.935111	0.681059	0.996243	0.888474
H9FJM3	7204	TRIO		FALSE	High	Master Protein	H9FJM3	Triple functional domain protein (Fragment) OS=Macaca mulatta GN=TRIO PE=2 SV=1	0	234.494	24	41	70	2	1	2206	252.5	6.14	234.36	41	metabolic process;regulation of biological process		catalytic activity;protein binding	Pf00018, Pf00169, Pf00435, Pf00621, Pf00650, Pf07653, Pf13716, Pf14604						24	1.023	1.041	1.006	1.061	0.961	1.042	0.977	0.03	0.06	0.01	0.08	-0.06	0.06	-0.03	0.771538	0.954512	0.999745	0.92909	0.980184
F6T4U1	-	#N/A		FALSE	High	Master Protein	F6T4U1	Leucine rich repeat containing 7 OS=Macaca mulatta GN=LRRC7 PE=4 SV=2	0	234.313	33	39	80	36	1	1594	179.2	7.15	242.64	39	regulation of biological process;response to stimulus	cytoplasm;membrane	protein binding	Pf00595, Pf12799, Pf13180, Pf13855			1	ENSMMUG00000021917.3		3	0.98	0.932	0.95	1.007	0.975	1.06	1.006	-0.03	-0.1	-0.07	0.01	-0.04	0.08	0.01	0.984723	0.974703	0.995736	0.996243	0.997715
F6ZQ28	1737	DLAT		FALSE	High	Master Protein	F6ZQ28	Acetyltransferase component of pyruvate dehydrogenase complex OS=Macaca mulatta GN=DLAT PE=2 SV=1	0	233.668	46	23	132	6	1	647	68.9	7.8	448.42	23	metabolic process	organelle lumen	catalytic activity	Pf00198, Pf00364, Pf02817	710930; 106992261	DLAT	14	ENSMMUG00000017568.3	Metabolic pathways; Carbon metabolism; Citrate cycle (TCA cycle); Pyruvate metabolism; Glycolysis / Gluconeogenesis	17	0.95	0.84	0.967	0.867	0.954	0.98	0.937	-0.07	-0.25	-0.05	-0.21	-0.07	-0.03	-0.09	0.912326	0.592947	0.999745	0.284052	0.987898
I2CYW5	818	CAMK2G		FALSE	High	Master Protein	I2CYW5	Calcium/calmodulin-dependent protein kinase type II subunit gamma isoform 7 OS=Macaca mulatta GN=CAMK2G PE=2 SV=1	0	233.534	44	21	160	13	1	539	60.2	7.3	499.57	21	metabolic process		catalytic activity;nucleotide binding;protein binding	Pf00069, Pf07714, Pf08332, Pf12680, Pf13474, Pf14534	705980	CAMK2G	9			0	1.031	1.32	0.847	1.231	1.051	0.962	1.279	0.04	0.4	-0.24	0.3	0.07	-0.06	0.36	0.727466	0.0147688	0.64209	0.0247741	0.928355
F7EKN1	-	#N/A		FALSE	High	Master Protein	F7EKN1	Eukaryotic translation initiation factor 3 subunit A OS=Macaca mulatta GN=EIF3A PE=3 SV=2	0	233.248	33	46	88	46	1	1382	166.4	6.79	271.14	46	cell organization and biogenesis;metabolic process;regulation of biological process	cytoplasm;cytosol;membrane;nucleus	protein binding;RNA binding	Pf01399			9	ENSMMUG00000008994.3		0	1.004	1.019	1.038	1.004	1.068	0.99	1.033	0.01	0.03	0.05	0.01	0.1	-0.01	0.05	0.90256	0.963586	0.966213	0.997098	0.797955
H9EPJ0	9578	CDC42BPB		FALSE	High	Master Protein	H9EPJ0	Serine/threonine-protein kinase MRCK beta OS=Macaca mulatta GN=CDC42BPB PE=2 SV=1	0	232.918	29	42	76	35	1	1711	194.3	6.37	238.79	42	cell organization and biogenesis;cellular component movement;metabolic process;regulation of biological process;response to stimulus;transport	cytoplasm;cytoskeleton;extracellular;Golgi	catalytic activity;metal ion binding;motor activity;nucleotide binding;protein binding;structural molecule activity	Pf00038, Pf00069, Pf00130, Pf00261, Pf00433, Pf00769, Pf00780, Pf01442, Pf01576, Pf02463, Pf02841, Pf03148, Pf03938, Pf03962, Pf04012, Pf04111, Pf04156, Pf04849, Pf05010, Pf05103, Pf05149, Pf05262, Pf05276, Pf05483, Pf05557, Pf05622, Pf05667, Pf05701, Pf06008, Pf06160, Pf07227, Pf07321, Pf07714, Pf07767, Pf07851, Pf07888, Pf07926, Pf08614, Pf08826, Pf09726, Pf09728, Pf09730, Pf09731, Pf09789, Pf1…						5	1.035	1.091	0.992	1.084	1.031	1.029	1.075	0.05	0.13	-0.01	0.12	0.04	0.04	0.1	0.700076	0.723772	0.999745	0.732156	0.928209
F7AV81	3043	HBB		FALSE	High	Master Protein	F7AV81	Globin A1 OS=Macaca mulatta GN=HBB PE=2 SV=1	0	232.801	90	13	370	8	1	147	16.1	7.28	1355.39	13	cell organization and biogenesis;metabolic process;regulation of biological process;response to stimulus;transport		antioxidant activity;catalytic activity;metal ion binding;protein binding;transporter activity	Pf00042			14	ENSMMUG00000041831.1		4	1.37	0.884	2.077	0.639	1.313	0.991	0.866	0.45	-0.18	1.05	-0.65	0.39	-0.01	-0.21	4.32412e-11	0.871475	2.37589e-11	5.21262e-10	0.0104625
G7MKU7	-	#N/A		FALSE	High	Master Protein	G7MKU7	Uncharacterized protein OS=Macaca mulatta GN=EGK_11469 PE=4 SV=1	0	231.74	19	45	75	37	1	2758	314.1	6.18	220.1	45	regulation of biological process;response to stimulus;transport	endoplasmic reticulum;membrane	receptor activity;signal transducer activity;transporter activity	Pf00520, Pf01365, Pf02815, Pf08454, Pf08709						6	1.059	1.245	1.119	1.187	1.131	1.01	1.071	0.08	0.32	0.16	0.25	0.18	0.01	0.1	0.444209	0.0645488	0.742927	0.0855956	0.463131
A0A1D5Q3F5	-	#N/A		FALSE	High	Master Protein	A0A1D5Q3F5	Kelch repeat and BTB domain containing 11 OS=Macaca mulatta GN=KBTBD11 PE=4 SV=1	0	231.512	49	24	78	24	1	623	65.6	5.95	299.92	24			protein binding	Pf00651, Pf01344, Pf13964	716519	KBTBD11	8	ENSMMUG00000045772.1		0	0.919	0.931	0.975	0.999	1.017	0.986	0.959	-0.12	-0.1	-0.04	0	0.02	-0.02	-0.06	0.696845	0.963586	0.999745	0.997098	0.983758
A0A1D5QEW0	23332	CLASP1		FALSE	High	Master Protein	A0A1D5QEW0	Cytoplasmic linker associated protein 1 OS=Macaca mulatta GN=CLASP1 PE=4 SV=1	0	231.388	31	40	68	1	1	1543	169.9	9	216.42	40			protein binding	Pf02985, Pf12348			12	ENSMMUG00000007499.3		29	0.971	0.99	0.859	0.984	0.973	0.965	1.101	-0.04	-0.01	-0.22	-0.02	-0.04	-0.05	0.14	0.990163	0.988119	0.756171	0.995868	0.994797
H9Z463	10243	GPHN		FALSE	High	Master Protein	H9Z463	Gephyrin isoform 1 OS=Macaca mulatta GN=GPHN PE=2 SV=1	0	231.212	46	31	80	31	1	769	83.4	5.58	251.51	31	metabolic process			Pf00994, Pf03453, Pf03454	709677	GPHN	7			0	0.911	0.907	0.905	0.97	0.99	0.975	0.998	-0.13	-0.14	-0.14	-0.04	-0.01	-0.04	0	0.61598	0.950945	0.906474	0.995868	0.988446
H9G2I6	9829	DNAJC6		FALSE	High	Master Protein	H9G2I6	Putative tyrosine-protein phosphatase auxilin OS=Macaca mulatta GN=DNAJC6 PE=2 SV=1	0	231.015	46	28	84	28	1	913	99.9	7.15	285.14	28				Pf00226, Pf10409	698682	DNAJC6	1			0	0.94	0.903	0.918	0.995	0.888	1.036	0.91	-0.09	-0.15	-0.12	-0.01	-0.17	0.05	-0.14	0.873931	0.937646	0.94033	0.999898	0.817069
G7N2P0	-	#N/A		FALSE	High	Master Protein	G7N2P0	Phosphoglycerate mutase OS=Macaca mulatta GN=EGK_19944 PE=3 SV=1	0	230.97	68	12	174	1	1	254	28.8	7.99	627.06	12	metabolic process		catalytic activity	Pf00300						0	1.267	1.248	1.284	1.036	1.242	1.052	1.225	0.34	0.32	0.36	0.05	0.31	0.07	0.29	0.181314	0.90314	0.895015	0.997098	0.896363
G7MM76	-	#N/A		FALSE	High	Master Protein	G7MM76	Uncharacterized protein (Fragment) OS=Macaca mulatta GN=EGK_14078 PE=4 SV=1	0	230.935	16	31	132	31	1	2301	253.4	4.86	433.64	31	metabolic process	membrane	catalytic activity;protein binding	Pf00041, Pf00102, Pf00194						0	1.008	0.924	0.947	0.962	0.919	1.05	0.978	0.01	-0.11	-0.08	-0.06	-0.12	0.07	-0.03	0.884944	0.963586	0.991036	0.984618	0.930187
H9FX13	-	#N/A		FALSE	High	Master Protein	H9FX13	Septin-11 OS=Macaca mulatta GN=SEPT11 PE=2 SV=1	0	230.646	45	21	138	8	1	429	49.4	6.81	444.56	21	cell organization and biogenesis		nucleotide binding	Pf00735	698867	SEPT11	5	ENSMMUG00000019901.3		16	0.955	1.046	1.018	1.152	1.033	1.052	0.969	-0.07	0.06	0.03	0.2	0.05	0.07	-0.05	0.930196	0.915484	0.996378	0.220937	0.921078
F7HMK1	7204	TRIO		FALSE	High	Master Protein	F7HMK1	Trio Rho guanine nucleotide exchange factor OS=Macaca mulatta GN=TRIO PE=4 SV=2	0	230.583	17	40	69	1	1	3072	345.4	6.51	230.45	40	metabolic process;regulation of biological process		catalytic activity;nucleotide binding;protein binding	Pf00018, Pf00047, Pf00069, Pf00169, Pf00435, Pf00621, Pf00650, Pf06293, Pf07653, Pf07679, Pf07714, Pf13716, Pf13895, Pf13927, Pf14604			6	ENSMMUG00000015489.3		0
H9EZY2	57524	CASKIN1		FALSE	High	Master Protein	H9EZY2	Caskin-1 (Fragment) OS=Macaca mulatta GN=CASKIN1 PE=2 SV=1	0	230.501	35	31	61	1	1	1282	135.5	9.36	233.74	31			protein binding	Pf00018, Pf00023, Pf00536, Pf07647, Pf07653, Pf12796, Pf13606, Pf13637, Pf13857, Pf14604						0
H9FT65	2806	GOT2		FALSE	High	Master Protein	H9FT65	Aspartate aminotransferase OS=Macaca mulatta GN=GOT2 PE=2 SV=1	0	230.397	67	28	150	28	1	430	47.4	9.01	491.38	28	metabolic process		catalytic activity	Pf00155						0	0.952	0.935	0.954	0.957	0.952	0.974	0.949	-0.07	-0.1	-0.07	-0.06	-0.07	-0.04	-0.07	0.917584	0.980421	0.999254	0.972696	0.983758
A0A1D5RJF9	2890	GRIA1		FALSE	High	Master Protein	A0A1D5RJF9	Glutamate ionotropic receptor AMPA type subunit 1 OS=Macaca mulatta GN=GRIA1 PE=3 SV=1	0	230.371	36	30	95	2	1	916	102.8	7.68	308.44	30	regulation of biological process;response to stimulus;transport	membrane	receptor activity;signal transducer activity;transporter activity	Pf00060, Pf00497, Pf01094, Pf10613			6	ENSMMUG00000009287.3		22	0.908	0.756	0.761	0.894	0.898	1.074	1.071	-0.14	-0.4	-0.39	-0.16	-0.16	0.1	0.1	0.578608	0.077636	0.135005	0.540556	0.863761
H9FMK6	4720	NDUFS2		FALSE	High	Master Protein	H9FMK6	NADH dehydrogenase [ubiquinone] iron-sulfur protein 2, mitochondrial isoform 1 OS=Macaca mulatta GN=NDUFS2 PE=2 SV=1	0	230.053	60	22	101	22	1	463	52.5	7.34	332.64	22	metabolic process		catalytic activity;nucleotide binding	Pf00346	719935	NDUFS2	1		Alzheimer's disease; Parkinson's disease; Metabolic pathways; Oxidative phosphorylation; Non-alcoholic fatty liver disease (NAFLD); Huntington's disease	0	1.034	1.086	1.034	1.045	0.997	0.995	0.997	0.05	0.12	0.05	0.06	0	-0.01	0	0.707716	0.740326	0.971175	0.940373	0.980295
H9FXF7	5707	PSMD1		FALSE	High	Master Protein	H9FXF7	26S proteasome non-ATPase regulatory subunit 1 isoform 1 OS=Macaca mulatta GN=PSMD1 PE=2 SV=1	0	229.851	44	32	79	32	1	953	105.8	5.39	248.91	32	regulation of biological process	membrane;proteasome	enzyme regulator activity	Pf01851, Pf13513, Pf13646	711724	PSMD1	12	ENSMMUG00000011769.3	Epstein-Barr virus infection; Proteasome	0	0.961	0.964	0.99	1.018	1.031	1.015	1	-0.06	-0.05	-0.01	0.03	0.04	0.02	0	0.956461	0.998163	0.999745	0.995868	0.927376
H9FXT1	5781	PTPN11		FALSE	High	Master Protein	H9FXT1	Tyrosine-protein phosphatase non-receptor type OS=Macaca mulatta GN=PTPN11 PE=2 SV=1	0	229.564	68	33	80	33	1	597	68.4	7.3	254.26	33	metabolic process	cytoplasm	catalytic activity	Pf00017, Pf00102, Pf00782	712044	PTPN11	11			0	0.973	0.975	0.909	0.968	0.956	0.966	1.024	-0.04	-0.04	-0.14	-0.05	-0.06	-0.05	0.03	0.99775	0.997074	0.919519	0.988588	0.991416
I2CVY8	8991	SELENBP1		FALSE	High	Master Protein	I2CVY8	Selenium-binding protein 1 OS=Macaca mulatta GN=SELENBP1 PE=2 SV=1	0	229.511	57	23	95	23	1	472	52.3	6.48	345.6	23			protein binding	Pf05694, Pf10282	716741	SELENBP1	1	ENSMMUG00000045396.1		0	1.003	0.935	1.038	0.923	1.017	0.99	0.983	0	-0.1	0.05	-0.12	0.02	-0.01	-0.02	0.904212	0.980718	0.966213	0.791623	0.952324
A0A1K0FU77	-	#N/A		FALSE	High	Master Protein	A0A1K0FU77	Globin C1 OS=Macaca mulatta GN=GLNC1 PE=3 SV=1	0	229.455	67	9	275	3	1	177	19.1	9.04	1198.62	9	transport		metal ion binding;transporter activity	Pf00042						7	1.439	0.904	2.08	0.601	1.233	0.957	0.854	0.53	-0.14	1.06	-0.73	0.3	-0.06	-0.23	2.08517e-15	0.944087	2.18957e-11	5.78395e-13	0.0763287
F7DNS6	112755	STX1B		FALSE	High	Master Protein	F7DNS6	Syntaxin 1B OS=Macaca mulatta GN=STX1B PE=3 SV=2	0	229.032	63	18	194	17	1	289	33.2	5.3	612.78	18	cell organization and biogenesis;regulation of biological process;transport	membrane	protein binding	Pf00804, Pf05739, Pf13166, Pf14523			20	ENSMMUG00000003236.3		1	0.986	1.138	1.012	1.164	1.123	1.009	1.095	-0.02	0.19	0.02	0.22	0.17	0.01	0.13	0.965033	0.443356	0.999254	0.158883	0.490044
A0A1D5Q4X6	9693	RAPGEF2		FALSE	High	Master Protein	A0A1D5Q4X6	Rap guanine nucleotide exchange factor 2 OS=Macaca mulatta GN=RAPGEF2 PE=4 SV=1	0	228.981	29	37	78	3	1	1701	190.6	6.71	246.03	37	regulation of biological process;response to stimulus		enzyme regulator activity;protein binding	Pf00027, Pf00595, Pf00617, Pf00618, Pf00788, Pf13180	704717	RAPGEF2	5	ENSMMUG00000010581.3		30	0.969	0.948	1.087	1.009	1.073	1.031	0.957	-0.05	-0.08	0.12	0.01	0.1	0.04	-0.06	0.982525	0.99489	0.871359	0.995868	0.779433
H9EVG6	-	#N/A		FALSE	High	Master Protein	H9EVG6	Aspartate aminotransferase OS=Macaca mulatta GN=GOT1 PE=2 SV=1	0	228.357	73	29	135	29	1	413	46.4	7.25	470.95	29	metabolic process;regulation of biological process;response to stimulus	cytoplasm;cytosol;nucleus	catalytic activity	Pf00155	708434	LOC708434; GOT1	9	ENSMMUG00000010356.3	Biosynthesis of amino acids; Arginine biosynthesis; Metabolic pathways; Cysteine and methionine metabolism; Alanine, aspartate and glutamate metabolism; Tyrosine metabolism; Phenylalanine, tyrosine and tryptophan biosynthesis; Phenylalanine metabolism; Arginine and proline metabolism; 2-Oxocarboxylic acid metabolism; Carbon metabolism	0	0.97	1.076	1.107	1.112	1.037	1.002	0.909	-0.04	0.11	0.15	0.15	0.05	0	-0.14	0.986148	0.793477	0.791904	0.500423	0.912367
H9FU63	375790	AGRN		FALSE	High	Master Protein	H9FU63	Agrin OS=Macaca mulatta GN=AGRN PE=2 SV=1	0	228.308	27	37	61	9	1	2048	215	6.47	165.36	37	cell organization and biogenesis;regulation of biological process;response to stimulus;transport	membrane	metal ion binding;protein binding;transporter activity	Pf00050, Pf00053, Pf00054, Pf01390, Pf02210, Pf03137, Pf03146, Pf07648						26	1.025	1.219	1.024	1.124	1.038	0.945	1.039	0.04	0.29	0.03	0.17	0.05	-0.08	0.06	0.777287	0.184674	0.995444	0.528187	0.952324
F7HK86	808; 805; 801	#N/A		FALSE	High	Master Protein	F7HK86	Calmodulin 2 OS=Macaca mulatta GN=CALM2 PE=4 SV=2	0	227.156	61	12	806	8	1	187	20.7	4.39	2271.53	12	regulation of biological process;response to stimulus	cytoplasm;nucleus	enzyme regulator activity;metal ion binding;protein binding	Pf00036, Pf08726, Pf12763, Pf13202, Pf13405, Pf13499, Pf13833, Pf14658			13	ENSMMUG00000017466.3		4	1.071	0.903	0.968	0.905	0.932	1.073	1.031	0.1	-0.15	-0.05	-0.14	-0.1	0.1	0.04	0.3214	0.937646	0.999745	0.653422	0.959633
F7BIC2	5581	PRKCE		FALSE	High	Master Protein	F7BIC2	Protein kinase C epsilon type OS=Macaca mulatta GN=PRKCE PE=2 SV=1	0	226.961	46	34	87	32	1	736	83.5	7.12	283.47	34	cell division;cell organization and biogenesis;cellular homeostasis;metabolic process;regulation of biological process;response to stimulus;transport	cytoplasm;cytoskeleton;cytosol;endoplasmic reticulum;Golgi;membrane;mitochondrion;nucleus	catalytic activity;enzyme regulator activity;metal ion binding;nucleotide binding;protein binding	Pf00069, Pf00130, Pf00168, Pf00433, Pf07714	714533	PRKCE	13	ENSMMUG00000014425.3	MicroRNAs in cancer; cGMP-PKG signaling pathway; Type II diabetes mellitus; Fc gamma R-mediated phagocytosis; Aldosterone synthesis and secretion; AGE-RAGE signaling pathway in diabetic complications; Vascular smooth muscle contraction; Tight junction; Insulin resistance; Inflammatory mediator regulation of TRP channels; Sphingolipid signaling pathway	3	0.967	0.863	0.833	0.897	0.836	1.005	0.97	-0.05	-0.21	-0.26	-0.16	-0.26	0.01	-0.04	0.975779	0.746731	0.554912	0.570181	0.463749
F7D5M6	63893	UBE2O		FALSE	High	Master Protein	F7D5M6	Ubiquitin-conjugating enzyme E2 O OS=Macaca mulatta GN=UBE2O PE=2 SV=1	0	226.584	34	33	62	33	1	1293	141.3	5.1	204.34	33	metabolic process;regulation of biological process;transport	cytoplasm;cytosol;nucleus	catalytic activity;RNA binding	Pf00179	710529	UBE2O	16	ENSMMUG00000018967.3	Ubiquitin mediated proteolysis	0	0.984	1.064	0.969	1.075	1.118	0.994	1.136	-0.02	0.09	-0.05	0.1	0.16	-0.01	0.18	0.970619	0.883444	0.999745	0.861591	0.714867
A0A1D5QE91	-	#N/A		FALSE	High	Master Protein	A0A1D5QE91	IQ motif and Sec7 domain 2 OS=Macaca mulatta GN=IQSEC2 PE=4 SV=1	0	226.556	33	36	69	31	1	1480	161.7	8.5	221.82	36	regulation of biological process		protein binding	Pf01369, Pf06005			X	ENSMMUG00000020555.3		5	0.975	1.026	0.873	1.068	1.024	1.014	1.144	-0.04	0.04	-0.2	0.09	0.03	0.02	0.19	0.999796	0.95894	0.768674	0.833082	0.938638
H9FSS9	-	#N/A		FALSE	High	Master Protein	H9FSS9	Glycyl-tRNA synthetase OS=Macaca mulatta GN=GARS PE=2 SV=1	0	226.443	48	30	86	30	1	738	83	7.17	283.21	30	metabolic process	cytoplasm;cytosol;mitochondrion	catalytic activity;nucleotide binding;protein binding	Pf00458, Pf00587, Pf03129	697526	GARS	3	ENSMMUG00000004719.3	Aminoacyl-tRNA biosynthesis	0	0.933	1.038	1.011	1.094	1.024	0.983	0.945	-0.1	0.05	0.02	0.13	0.03	-0.02	-0.08	0.823118	0.935111	0.999254	0.645964	0.94085
F7D6M1	54832	VPS13C		FALSE	High	Master Protein	F7D6M1	Vacuolar protein sorting 13 homolog C OS=Macaca mulatta GN=VPS13C PE=4 SV=2	0	226.343	16	45	70	44	1	3711	417.4	6.61	191.51	45				Pf06650, Pf12624	709080	LOC709080; VPS13C	7	ENSMMUG00000001362.3		1	1.023	1.151	1.122	1.111	1.147	0.987	1.046	0.03	0.2	0.17	0.15	0.2	-0.02	0.06	0.793842	0.42469	0.716488	0.564646	0.48892
G7N0L1	-	#N/A		FALSE	High	Master Protein	G7N0L1	Pleckstrin-like proteiny and SEC7 domain-containing protein 3 (Fragment) OS=Macaca mulatta GN=EGK_18732 PE=4 SV=1	0	225.876	32	29	102	8	1	1042	115.5	6.24	338.43	29	regulation of biological process		protein binding	Pf00169, Pf01369, Pf15410						21	0.889	0.845	0.713	0.967	0.915	1.017	1.141	-0.17	-0.24	-0.49	-0.05	-0.13	0.02	0.19	0.334661	0.629321	0.0264332	0.992055	0.921078
G7NMP3	-	#N/A		FALSE	High	Master Protein	G7NMP3	Uncharacterized protein (Fragment) OS=Macaca mulatta GN=EGK_10274 PE=4 SV=1	0	225.715	55	36	78	2	1	900	98.5	5.06	241.81	36	cell differentiation;cell organization and biogenesis;cellular component movement;metabolic process;regulation of biological process;response to stimulus;transport	cytoplasm;cytoskeleton;Golgi;membrane	catalytic activity;metal ion binding;motor activity;nucleotide binding;protein binding;structural molecule activity;transporter activity	Pf00038, Pf00261, Pf00529, Pf00769, Pf01496, Pf01576, Pf02050, Pf02321, Pf02463, Pf02841, Pf02994, Pf03148, Pf03962, Pf03999, Pf04012, Pf04111, Pf04156, Pf04912, Pf04977, Pf05103, Pf05149, Pf05262, Pf05276, Pf05478, Pf05483, Pf05557, Pf05622, Pf05667, Pf05701, Pf05816, Pf06008, Pf06160, Pf06818, Pf07111, Pf07321, Pf07798, Pf07888, Pf07926, Pf08317, Pf08614, Pf09311, Pf09726, Pf09730, Pf09731, Pf0…						28	0.954	1.004	0.964	1.002	0.948	0.952	0.939	-0.07	0.01	-0.05	0	-0.08	-0.07	-0.09	0.928101	0.974703	0.999745	0.997098	0.980295
F6SR49	58513	EPS15L1		FALSE	High	Master Protein	F6SR49	Epidermal growth factor receptor pathway substrate 15 like 1 OS=Macaca mulatta GN=EPS15L1 PE=2 SV=2	0	224.258	55	35	77	1	1	864	94.2	5.08	236.81	35	cell differentiation;cell organization and biogenesis;cellular component movement;metabolic process;regulation of biological process;response to stimulus;transport	cytoplasm;cytoskeleton;Golgi;membrane	catalytic activity;metal ion binding;motor activity;nucleotide binding;protein binding;structural molecule activity;transporter activity	Pf00038, Pf00261, Pf00529, Pf00769, Pf01496, Pf01576, Pf01920, Pf02050, Pf02321, Pf02463, Pf02841, Pf02994, Pf03148, Pf03962, Pf03999, Pf04012, Pf04111, Pf04156, Pf04912, Pf04977, Pf05103, Pf05149, Pf05262, Pf05276, Pf05478, Pf05483, Pf05557, Pf05622, Pf05667, Pf05701, Pf05816, Pf05957, Pf06008, Pf06160, Pf06818, Pf07111, Pf07321, Pf07798, Pf07888, Pf07926, Pf08317, Pf08614, Pf09311, Pf09726, Pf0…	719502	EPS15L1	19	ENSMMUG00000000994.3		0	0.924	1.007	0.994	1.071	1.122	0.982	1.043	-0.11	0.01	-0.01	0.1	0.17	-0.03	0.06	0.451024	0.963161	0.935792	0.997098	0.997715
F6VGQ4	7812	CSDE1		FALSE	High	Master Protein	F6VGQ4	Cold shock domain containing E1 OS=Macaca mulatta GN=CSDE1 PE=4 SV=1	0	223.725	45	33	76	33	1	844	93.7	6.52	220.6	33	metabolic process;regulation of biological process	cytosol;Golgi;membrane	DNA binding;RNA binding	Pf00313, Pf12901	708897	CSDE1	1	ENSMMUG00000001974.3		0	0.948	0.988	0.965	1.055	0.957	1.012	0.94	-0.08	-0.02	-0.05	0.08	-0.06	0.02	-0.09	0.904853	0.992096	0.999745	0.896885	0.992128
F6T5K3	5702	PSMC3		FALSE	High	Master Protein	F6T5K3	Uncharacterized protein OS=Macaca mulatta GN=PSMC3 PE=3 SV=2	0	223.568	63	23	81	23	1	442	49.5	5.19	240.82	23	metabolic process;regulation of biological process	cytoplasm;membrane;nucleus;proteasome	catalytic activity;nucleotide binding;protein binding	Pf00004, Pf01078, Pf05496, Pf07724, Pf07728, Pf13191			14	ENSMMUG00000015611.3	Proteasome; Epstein-Barr virus infection	0	0.979	1.024	1.067	1.052	1.046	1.005	0.959	-0.03	0.03	0.09	0.07	0.06	0.01	-0.06	0.987701	0.96006	0.913566	0.919139	0.889157
F6ZDV3	6506	SLC1A2		FALSE	High	Master Protein	F6ZDV3	Amino acid transporter OS=Macaca mulatta GN=SLC1A2 PE=3 SV=2	0	222.599	28	17	283	17	1	578	62.6	6.6	888.02	17	cell communication;regulation of biological process;response to stimulus;transport	cell surface;membrane	transporter activity	Pf00375			14	ENSMMUG00000004329.3	Glutamatergic synapse; Amyotrophic lateral sclerosis (ALS)	0	1.026	0.879	0.85	0.886	0.898	1.034	1.084	0.04	-0.19	-0.23	-0.17	-0.16	0.05	0.12	0.765969	0.849639	0.667338	0.454937	0.863451
F7DQE8	480	ATP1A4		FALSE	High	Master Protein	F7DQE8	Sodium/potassium-transporting ATPase subunit alpha OS=Macaca mulatta GN=ATP1A4 PE=3 SV=2	0	222.074	16	14	269	1	1	1029	114.3	6.47	849.23	14	cellular component movement;cellular homeostasis;transport	membrane	catalytic activity;metal ion binding;nucleotide binding;transporter activity	Pf00122, Pf00689, Pf00690, Pf00702, Pf08282, Pf12710, Pf13246	719623	ATP1A4	1	ENSMMUG00000017833.3	Thyroid hormone signaling pathway; Adrenergic signaling in cardiomyocytes; Pancreatic secretion; Mineral absorption; Proximal tubule bicarbonate reclamation; Aldosterone-regulated sodium reabsorption; Salivary secretion; Insulin secretion; Thyroid hormone synthesis; Carbohydrate digestion and absorption; Endocrine and other factor-regulated calcium reabsorption; Protein digestion and absorption; …	0	1.024	0.935	0.746	0.918	0.987	1.005	1.356	0.03	-0.1	-0.42	-0.12	-0.02	0.01	0.44	0.981619	0.743173	0.0989617	0.587923	0.828059
F7FH37	7174	TPP2		FALSE	High	Master Protein	F7FH37	Tripeptidyl peptidase 2 OS=Macaca mulatta GN=TPP2 PE=4 SV=2	0	221.993	38	43	74	43	1	1249	138.3	6.32	224.18	43	metabolic process		catalytic activity	Pf00082, Pf12580, Pf13739	701311	TPP2	17	ENSMMUG00000007247.3		0	0.994	1.023	0.961	1.028	0.976	0.998	1.01	-0.01	0.03	-0.06	0.04	-0.03	0	0.01	0.938795	0.961782	0.999745	0.986137	0.997715
F6R900	8452	CUL3		FALSE	High	Master Protein	F6R900	Cullin-3 OS=Macaca mulatta GN=CUL3 PE=2 SV=1	0	221.825	42	33	71	32	1	768	88.9	8.48	230.06	33	cell death;cell division;cell organization and biogenesis;cellular component movement;metabolic process;regulation of biological process;response to stimulus;transport	cytoplasm;Golgi;membrane;nucleus	catalytic activity;protein binding	Pf00888, Pf10557	707550	CUL3	12	ENSMMUG00000022259.3	Hedgehog signaling pathway; Ubiquitin mediated proteolysis	0	0.976	1.005	0.979	1.039	1.01	1.01	1.007	-0.04	0.01	-0.03	0.06	0.01	0.01	0.01	0.999158	0.973919	0.999745	0.963399	0.964116
G7MYS6	-	#N/A		FALSE	High	Master Protein	G7MYS6	Uncharacterized protein OS=Macaca mulatta GN=EGK_18370 PE=4 SV=1	0	221.816	53	23	83	23	1	539	58.1	8.37	295.15	23	metabolic process		catalytic activity	Pf00171						0	0.991	0.939	1.038	0.945	1.021	0.997	0.974	-0.01	-0.09	0.05	-0.08	0.03	0	-0.04	0.950992	0.98682	0.966213	0.933634	0.948983
H9Z0R8	7360	UGP2		FALSE	High	Master Protein	H9Z0R8	UTP--glucose-1-phosphate uridylyltransferase isoform a OS=Macaca mulatta GN=UGP2 PE=2 SV=1	0	221.776	63	29	87	29	1	508	56.9	8.15	284.71	29	metabolic process		catalytic activity	Pf01704	695178	UGP2	13		Pentose and glucuronate interconversions; Starch and sucrose metabolism; Amino sugar and nucleotide sugar metabolism; Metabolic pathways; Galactose metabolism	0	0.956	1.002	0.939	1.045	0.989	0.998	1.008	-0.06	0	-0.09	0.06	-0.02	0	0.01	0.939747	0.977185	0.973374	0.940373	0.991113
H9FU17	3631	INPP4A		FALSE	High	Master Protein	H9FU17	Type I inositol-3,4-bisphosphate 4-phosphatase isoform a OS=Macaca mulatta GN=INPP4A PE=2 SV=1	0	221.385	39	28	71	28	1	939	105.7	7.05	229.05	28			protein binding	Pf00168	707986	INPP4A	13			0	1.003	1.028	1.006	1.037	1.002	1.011	0.999	0	0.04	0.01	0.05	0	0.02	0	0.90256	0.963586	0.999745	0.988588	0.995321
A0A1D5QB27	3069	HDLBP		FALSE	High	Master Protein	A0A1D5QB27	High density lipoprotein binding protein OS=Macaca mulatta GN=HDLBP PE=4 SV=1	0	221.343	37	35	63	35	1	1286	143.4	6.79	199.24	35			RNA binding	Pf00013, Pf13014, Pf14611			12	ENSMMUG00000004730.3		0	1.037	1.056	1.138	1.053	1.082	1.034	0.986	0.05	0.08	0.19	0.07	0.11	0.05	-0.02	0.683587	0.915736	0.681059	0.956758	0.87565
F6R947	22999	RIMS1		FALSE	High	Master Protein	F6R947	Regulating synaptic membrane exocytosis 1 OS=Macaca mulatta GN=RIMS1 PE=4 SV=2	0	220.567	35	34	76	1	1	1475	164.5	9.5	230.92	34	transport	membrane	metal ion binding;protein binding	Pf00168, Pf00595, Pf02318			4	ENSMMUG00000010345.3		0	0.991	0.982	1.079	1.076	1.265	1.086	1.161	-0.01	-0.03	0.11	0.11	0.34	0.12	0.22	0.874723	0.859454	0.966213	0.999319	0.977105
G7MJ59	-	#N/A		FALSE	High	Master Protein	G7MJ59	Uncharacterized protein OS=Macaca mulatta GN=EGK_11840 PE=3 SV=1	0	220.559	53	24	138	24	1	460	52.1	9.58	421.38	24	transport			Pf00928						0	0.985	1.03	0.998	0.973	0.95	0.93	0.937	-0.02	0.04	0	-0.04	-0.07	-0.1	-0.09	0.96929	0.952252	0.999745	0.995868	0.981987
H9FRI7	22933	SIRT2		FALSE	High	Master Protein	H9FRI7	NAD-dependent deacetylase sirtuin-2 isoform 1 OS=Macaca mulatta GN=SIRT2 PE=2 SV=1	0	220.416	59	22	123	22	1	389	43.2	5.44	419.66	22	cell organization and biogenesis;metabolic process		catalytic activity;metal ion binding;nucleotide binding	Pf02146						0	1.097	1.449	1.144	1.12	1.145	0.848	1.099	0.13	0.54	0.19	0.16	0.2	-0.24	0.14	0.125406	0.000133719	0.63841	0.43293	0.379202
A0A1D5QK49	9892	SNAP91		FALSE	High	Master Protein	A0A1D5QK49	Synaptosome associated protein 91 OS=Macaca mulatta GN=SNAP91 PE=4 SV=1	0	219.598	41	23	144	2	1	585	61.3	6.57	478.72	23	cell organization and biogenesis		protein binding	Pf01417, Pf07651			4	ENSMMUG00000016703.3		0	0.93	0.765	0.758	0.713	0.606	0.866	0.743	-0.1	-0.39	-0.4	-0.49	-0.72	-0.21	-0.43	0.496581	0.0377514	0.120011	0.000377321	6.98427e-07
H9ETI5	3192	HNRNPU		FALSE	High	Master Protein	H9ETI5	Heterogeneous nuclear ribonucleoprotein U isoform a OS=Macaca mulatta GN=HNRNPU PE=2 SV=1	0	219.222	44	27	91	27	1	825	90.6	5.94	290.86	27		nucleus	protein binding	Pf00622, Pf13671						0	0.86	1.002	1.172	1.186	1.201	1.018	0.881	-0.22	0	0.23	0.25	0.26	0.03	-0.18	0.0889599	0.977185	0.505613	0.0868036	0.145471
I0FUX2	7520	XRCC5		FALSE	High	Master Protein	I0FUX2	X-ray repair cross-complementing protein 5 OS=Macaca mulatta GN=XRCC5 PE=2 SV=1	0	219.175	44	26	84	1	1	732	82.7	5.81	282.73	26	cell organization and biogenesis;metabolic process;response to stimulus	nucleus	catalytic activity;DNA binding;nucleotide binding	Pf02735, Pf03730, Pf03731, Pf08785	574279	XRCC5	12			0	0.898	0.693	1.047	0.712	1.477	0.923	1.267	-0.16	-0.53	0.07	-0.49	0.56	-0.12	0.34	0.343041	0.0067989	0.998639	0.00167398	0.103844
F6R960	22999	RIMS1		FALSE	High	Master Protein	F6R960	Regulating synaptic membrane exocytosis 1 OS=Macaca mulatta GN=RIMS1 PE=4 SV=2	0	219.159	32	34	76	1	1	1541	172	9.52	230.35	34	cell organization and biogenesis;transport	membrane	metal ion binding;protein binding;RNA binding	Pf00168, Pf00595, Pf02318			4	ENSMMUG00000010345.3		28	0.947	0.942	0.823	1.035	0.99	1.04	1.139	-0.08	-0.09	-0.28	0.05	-0.01	0.06	0.19	0.90256	0.98682	0.486355	0.972026	0.989496
F6WEJ9	57614	KIAA1468		FALSE	High	Master Protein	F6WEJ9	KIAA1468 OS=Macaca mulatta GN=KIAA1468 PE=4 SV=2	0	218.672	32	30	60	30	1	1216	134.5	5.41	202.23	30			protein binding		699478	LOC699478; KIAA1468	18	ENSMMUG00000002209.3		0	0.999	0.998	0.975	1.024	0.974	1.025	0.998	0	0	-0.04	0.03	-0.04	0.04	0	0.912326	0.991336	0.999745	0.995868	0.989698
F7D3H3	4129	MAOB		FALSE	High	Master Protein	F7D3H3	Amine oxidase OS=Macaca mulatta GN=MAOB PE=2 SV=2	0	218.568	55	26	135	22	1	520	58.7	7.68	449.87	26	metabolic process	membrane;mitochondrion	catalytic activity;nucleotide binding	Pf00070, Pf00890, Pf01266, Pf01494, Pf01593, Pf01946, Pf03486, Pf07992, Pf12831, Pf13450, Pf13738	708468	MAOB	X	ENSMMUG00000019492.3	Tyrosine metabolism; Dopaminergic synapse; Arginine and proline metabolism; Cocaine addiction; Phenylalanine metabolism; Glycine, serine and threonine metabolism; Amphetamine addiction; Metabolic pathways; Tryptophan metabolism; Drug metabolism - cytochrome P450; Serotonergic synapse; Alcoholism; Histidine metabolism	4	0.962	0.934	0.936	0.999	0.921	1.029	0.946	-0.06	-0.1	-0.1	0	-0.12	0.04	-0.08	0.962832	0.977185	0.971175	0.997533	0.932739
F7HP21	2934	GSN		FALSE	High	Master Protein	F7HP21	Gelsolin OS=Macaca mulatta GN=GSN PE=4 SV=1	0	217.795	43	29	94	29	1	784	85.9	6.24	318.9	29	cell death;cell organization and biogenesis;metabolic process;regulation of biological process;response to stimulus;transport	cytoplasm;cytoskeleton;cytosol;extracellular;membrane;nucleus	metal ion binding;protein binding	Pf00626	699705	GSN	15	ENSMMUG00000013020.3		0	0.973	1.074	1.154	1.039	1.151	0.941	0.97	-0.04	0.1	0.21	0.05	0.2	-0.09	-0.04	0.993974	0.807807	0.589441	0.963864	0.352777
F6QMH5	528	ATP6V1C1		FALSE	High	Master Protein	F6QMH5	V-type proton ATPase subunit C OS=Macaca mulatta GN=ATP6V1C1 PE=2 SV=1	0	217.713	64	27	118	27	1	382	43.9	7.46	344.67	27	transport	membrane	catalytic activity;transporter activity	Pf03223	693840	ATP6V1C1	8	ENSMMUG00000001078.3	Rheumatoid arthritis; Oxidative phosphorylation; mTOR signaling pathway; Synaptic vesicle cycle; Metabolic pathways; Phagosome; Collecting duct acid secretion	0	0.93	0.956	0.884	1.017	0.904	0.99	0.951	-0.1	-0.07	-0.18	0.02	-0.15	-0.01	-0.07	0.806648	0.996961	0.844606	0.995868	0.888474
A0A1D5QFN7	5162	PDHB		FALSE	High	Master Protein	A0A1D5QFN7	Pyruvate dehydrogenase (lipoamide) beta OS=Macaca mulatta GN=PDHB PE=2 SV=1	0	217.298	52	16	128	16	1	359	39.2	6.65	433.86	16	metabolic process		catalytic activity	Pf02779, Pf02780	574227	PDHB	2	ENSMMUG00000015672.3	Central carbon metabolism in cancer; Glycolysis / Gluconeogenesis; Glucagon signaling pathway; Pyruvate metabolism; Metabolic pathways; Carbon metabolism; Citrate cycle (TCA cycle); HIF-1 signaling pathway	0	0.969	0.886	0.922	0.913	0.859	0.998	0.904	-0.05	-0.17	-0.12	-0.13	-0.22	0	-0.15	0.982525	0.88063	0.951062	0.733928	0.628717
A0A1D5R5V3	2890	GRIA1		FALSE	High	Master Protein	A0A1D5R5V3	Glutamate ionotropic receptor AMPA type subunit 1 OS=Macaca mulatta GN=GRIA1 PE=3 SV=1	0	216.894	38	28	86	1	1	836	93.6	8.12	279.19	28	regulation of biological process;response to stimulus;transport	membrane	receptor activity;signal transducer activity;transporter activity	Pf00060, Pf00497, Pf01094, Pf10613			6	ENSMMUG00000009287.3		0	0.906	0.705	0.711	0.802	0.664	1.031	0.846	-0.14	-0.5	-0.49	-0.32	-0.59	0.04	-0.24	0.290296	0.00135768	0.0538509	0.050697	0.000369506
F6V133	283450	HECTD4		FALSE	High	Master Protein	F6V133	HECT domain E3 ubiquitin protein ligase 4 OS=Macaca mulatta GN=HECTD4 PE=4 SV=2	0	216.582	12	39	59	39	1	4414	484	6.16	174.03	39	metabolic process		catalytic activity	Pf00622, Pf00632			11	ENSMMUG00000007126.3		0	1.075	1.082	1.005	1.061	1.068	1.053	1.142	0.1	0.11	0.01	0.08	0.09	0.07	0.19	0.245593	0.843524	0.999745	0.930018	0.911856
I2CUQ9	57468	SLC12A5		FALSE	High	Master Protein	I2CUQ9	Solute carrier family 12 member 5 isoform 1 OS=Macaca mulatta GN=SLC12A5 PE=2 SV=1	0	216.137	28	27	89	23	1	1139	126.1	6.67	296.41	27	cell communication;transport	membrane	transporter activity	Pf00324, Pf13520						5	1.038	1.082	0.968	1.088	1	1.044	1.073	0.05	0.11	-0.05	0.12	0	0.06	0.1	0.668005	0.759783	0.999745	0.693492	0.979229
G7NQK0	11151	coro1a		FALSE	High	Master Protein	G7NQK0	Coronin OS=Macaca mulatta GN=CORO1A PE=2 SV=1	0	216.135	58	25	120	24	1	461	51	6.68	386.92	25	cell organization and biogenesis;cellular component movement;response to stimulus		protein binding	Pf00400, Pf08953, Pf08954, Pf13094, Pf13863						0	0.949	0.89	0.835	0.994	0.846	1.06	0.962	-0.08	-0.17	-0.26	-0.01	-0.24	0.08	-0.06	0.90576	0.896754	0.567881	0.999898	0.523633
F6Z997	8775	NAPA		FALSE	High	Master Protein	F6Z997	Alpha-soluble NSF attachment protein OS=Macaca mulatta GN=NAPA PE=2 SV=1	0	215.913	75	19	109	16	1	295	33.2	5.36	376.87	19	cell communication;cell differentiation;cell organization and biogenesis;regulation of biological process;transport	membrane	protein binding	Pf14938	717355	NAPA	19	ENSMMUG00000014727.3	Synaptic vesicle cycle	0	1.002	1.063	1.181	1.073	1.07	1.011	0.908	0	0.09	0.24	0.1	0.1	0.02	-0.14	0.90576	0.850923	0.475067	0.809075	0.790971
A0A1D5QF97	8672	EIF4G3		FALSE	High	Master Protein	A0A1D5QF97	Eukaryotic translation initiation factor 4 gamma 3 OS=Macaca mulatta GN=EIF4G3 PE=4 SV=1	0	215.647	29	43	68	37	1	1630	181.8	5.5	198.19	43			protein binding;RNA binding	Pf02020, Pf02847, Pf02854			1	ENSMMUG00000004149.3		6	0.984	1.016	0.959	1.031	1.004	0.999	1.03	-0.02	0.02	-0.06	0.04	0.01	0	0.04	0.970619	0.963586	0.999745	0.98711	0.979229
F7BGT6	-	#N/A		FALSE	High	Master Protein	F7BGT6	Neuronal-specific septin-3 isoform A OS=Macaca mulatta GN=SEPT3 PE=2 SV=2	0	215.391	56	22	110	1	1	358	40.6	7.2	375.71	22			catalytic activity;nucleotide binding;protein binding	Pf00735, Pf01926, Pf03193	712931	LOC712931; SEPT3	10	ENSMMUG00000015139.3		23	0.947	0.957	1.016	1.054	0.929	1.043	0.866	-0.08	-0.06	0.02	0.08	-0.11	0.06	-0.21	0.90256	0.996961	0.999076	0.90016	0.952324
G7MS39	-	#N/A		FALSE	High	Master Protein	G7MS39	Uncharacterized protein OS=Macaca mulatta GN=EGK_16149 PE=4 SV=1	0	215.103	36	24	70	23	1	783	85.2	8.5	266.27	24	metabolic process;regulation of biological process;response to stimulus		catalytic activity;nucleotide binding	Pf00069, Pf03607, Pf07714, Pf14531						1	0.873	0.748	0.759	0.863	0.838	1.008	0.964	-0.2	-0.42	-0.4	-0.21	-0.25	0.01	-0.05	0.177733	0.0561612	0.128858	0.224061	0.46051
G7MS85	9693	RAPGEF2		FALSE	High	Master Protein	G7MS85	Rap guanine nucleotide exchange factor 2 OS=Macaca mulatta GN=RAPGEF2 PE=2 SV=1	0	214.856	30	35	74	1	1	1499	167.3	6.67	234.52	35	regulation of biological process;response to stimulus		enzyme regulator activity;protein binding	Pf00027, Pf00595, Pf00617, Pf00618, Pf00788, Pf13180						0
F7GY84	481	ATP1B1		FALSE	High	Master Protein	F7GY84	Sodium/potassium-transporting ATPase subunit beta OS=Macaca mulatta GN=ATP1B1 PE=2 SV=2	0	214.789	49	17	186	17	1	303	35	8.53	562.93	17	cell organization and biogenesis;cellular homeostasis;metabolic process;regulation of biological process;response to stimulus;transport	membrane	catalytic activity;enzyme regulator activity;metal ion binding;nucleotide binding;protein binding;transporter activity	Pf00287	700443	ATP1B1	1	ENSMMUG00000021078.3	Protein digestion and absorption; Bile secretion; Cardiac muscle contraction; cGMP-PKG signaling pathway; cAMP signaling pathway; Gastric acid secretion; Thyroid hormone signaling pathway; Adrenergic signaling in cardiomyocytes; Pancreatic secretion; Mineral absorption; Proximal tubule bicarbonate reclamation; Aldosterone-regulated sodium reabsorption; Salivary secretion; Insulin secretion; Thyro…	0	1.049	1	0.998	0.976	1	1.024	1.05	0.07	0	0	-0.03	0	0.03	0.07	0.550425	0.980421	0.999745	0.995868	0.979229
A0A1D5QVV7	-	#N/A		FALSE	High	Master Protein	A0A1D5QVV7	ELKS/RAB6-interacting/CAST family member 1 OS=Macaca mulatta GN=ERC1 PE=4 SV=1	0	214.778	31	35	74	2	1	1128	129.2	6.4	236.62	35				Pf04156, Pf05557, Pf05622, Pf07888, Pf09726, Pf10174, Pf10186, Pf12128, Pf13166			11	ENSMMUG00000010933.3		20	0.964	0.928	0.972	0.979	0.933	1.016	0.924	-0.05	-0.11	-0.04	-0.03	-0.1	0.02	-0.11	0.965576	0.963586	0.999745	0.995868	0.94085
A0A1D5QD23	-	#N/A		FALSE	High	Master Protein	A0A1D5QD23	Uncharacterized protein OS=Macaca mulatta GN=MBP PE=4 SV=1	0	214.625	56	23	681	5	1	330	35.9	9.86	2304.47	23			structural molecule activity	Pf01669	710350	LOC710350; MBP	18	ENSMMUG00000011333.3		20	1.186	1.595	1.081	1.173	1.129	0.872	1.239	0.25	0.67	0.11	0.23	0.18	-0.2	0.31	0.00101682	4.92689e-07	0.893137	0.127175	0.475665
F7H2J8	29968	PSAT1		FALSE	High	Master Protein	F7H2J8	Phosphoserine aminotransferase OS=Macaca mulatta GN=PSAT1 PE=2 SV=1	0	214.614	73	20	87	20	1	370	40.4	7.39	292.53	20	metabolic process	cytoplasm;cytosol	catalytic activity	Pf00266	706387	PSAT1	15	ENSMMUG00000011868.3	Vitamin B6 metabolism; Carbon metabolism; Metabolic pathways; Biosynthesis of amino acids; Glycine, serine and threonine metabolism	0	0.98	0.939	1.141	1.008	1.125	1.052	0.966	-0.03	-0.09	0.19	0.01	0.17	0.07	-0.05	0.984723	0.98682	0.651216	0.995868	0.482699
F6YD17	11076	TPPP		FALSE	High	Master Protein	F6YD17	Tubulin polymerization-promoting protein OS=Macaca mulatta GN=TPPP PE=2 SV=1	0	214.523	53	14	144	14	1	219	23.7	9.44	498.56	14	cell organization and biogenesis		protein binding	Pf05517	708834	TPPP	6			0	1.101	1.279	1.057	1.145	0.944	0.985	0.983	0.14	0.36	0.08	0.2	-0.08	-0.02	-0.02	0.108346	0.029017	0.935792	0.265698	0.979229
F7CYK2	-	#N/A		FALSE	High	Master Protein	F7CYK2	Uncharacterized protein OS=Macaca mulatta GN=MATR3 PE=4 SV=1	0	214.241	41	30	81	30	1	895	99.9	6.04	266.39	30		nucleus	metal ion binding;RNA binding	Pf13893, Pf14259	100568450	MATR3	6	ENSMMUG00000016741.3		0	1	1.046	0.88	1.079	1.036	1.032	1.178	0	0.06	-0.18	0.11	0.05	0.05	0.24	0.912936	0.91376	0.827061	0.756488	0.912866
F6PXX8	9748	SLK		FALSE	High	Master Protein	F6PXX8	STE20 like kinase OS=Macaca mulatta GN=SLK PE=4 SV=1	0	214.236	35	32	62	32	1	1205	139	5.06	212.73	32	metabolic process		catalytic activity;nucleotide binding;protein binding	Pf00069, Pf07714, Pf12474, Pf14531	715086	SLK	9	ENSMMUG00000015324.3		0	0.936	0.929	0.911	0.972	0.945	0.979	0.971	-0.1	-0.11	-0.13	-0.04	-0.08	-0.03	-0.04	0.840742	0.973098	0.922543	0.988587	0.964352
H9EW42	-	#N/A		FALSE	High	Master Protein	H9EW42	Secernin-1 isoform a OS=Macaca mulatta GN=SCRN1 PE=2 SV=1	0	213.572	53	19	161	18	1	414	46.3	4.83	571.87	19	metabolic process		catalytic activity	Pf03577						1	0.999	1.006	1.034	1.009	1.043	1.001	1.008	0	0.01	0.05	0.01	0.06	0	0.01	0.917584	0.971176	0.971175	0.995868	0.895452
A0A1D5QG07	9097	USP14		FALSE	High	Master Protein	A0A1D5QG07	Ubiquitin carboxyl-terminal hydrolase 14 isoform a OS=Macaca mulatta GN=USP14 PE=2 SV=1	0	213.22	47	18	90	18	1	493	55.9	5.3	299.75	18	metabolic process		catalytic activity;protein binding	Pf00443, Pf13423	698087	USP14	18	ENSMMUG00000004660.3		0	0.963	0.923	1.003	0.963	0.964	1.004	0.925	-0.06	-0.11	0	-0.05	-0.05	0.01	-0.11	0.964115	0.963586	0.999745	0.981908	0.99504
G7NBL1	-	#N/A		FALSE	High	Master Protein	G7NBL1	Cathepsin D OS=Macaca mulatta GN=EGK_05855 PE=3 SV=1	0	213.09	40	16	89	16	1	450	49	5.77	291.1	16	metabolic process	vacuole	catalytic activity	Pf00026, Pf07966, Pf14541, Pf14543						0	0.952	0.928	1.099	1.005	1.067	1.032	0.924	-0.07	-0.11	0.14	0.01	0.09	0.05	-0.11	0.917584	0.965767	0.829186	0.997098	0.817302
I2CU21	4135	MAP6		FALSE	High	Master Protein	I2CU21	Microtubule-associated protein 6 isoform 2 OS=Macaca mulatta GN=MAP6 PE=2 SV=1	0	212.882	66	21	96	18	1	440	47.5	9.77	327.32	21	cell organization and biogenesis		protein binding	Pf05217						0	1.002	0.971	0.839	0.995	0.856	1.027	1.022	0	-0.04	-0.25	-0.01	-0.22	0.04	0.03	0.90576	0.997448	0.632395	0.997098	0.554219
H9FNY9	10752	CHL1		FALSE	High	Master Protein	H9FNY9	Neural cell adhesion molecule L1-like protein OS=Macaca mulatta GN=CHL1 PE=2 SV=1	0	212.242	34	30	78	30	1	1225	136.6	5.74	239.78	30		membrane	protein binding	Pf00041, Pf00047, Pf07679, Pf07686, Pf13882, Pf13895, Pf13927	709172	CHL1	2			0	1.002	1.008	0.948	1.037	0.988	1.031	1.044	0	0.01	-0.08	0.05	-0.02	0.04	0.06	0.904857	0.966386	0.995432	0.97192	0.993082
A0A1D5QC07	55737	VPS35		FALSE	High	Master Protein	A0A1D5QC07	Vacuolar protein sorting-associated protein 35 OS=Macaca mulatta GN=VPS35 PE=3 SV=1	0	211.702	47	31	97	31	1	795	91.5	5.49	341.71	31	transport	cytosol	transporter activity	Pf03635			20	ENSMMUG00000011940.3		0	0.966	0.953	0.881	0.966	0.88	0.979	0.965	-0.05	-0.07	-0.18	-0.05	-0.18	-0.03	-0.05	0.972529	0.996952	0.830915	0.988829	0.769438
H9EU45	547	KIF1A		FALSE	High	Master Protein	H9EU45	Kinesin-like protein KIF1A isoform 2 OS=Macaca mulatta GN=KIF1A PE=2 SV=1	0	211.697	26	35	71	2	1	1690	190.9	6.21	212.6	35	cellular component movement		catalytic activity;motor activity;nucleotide binding;protein binding	Pf00169, Pf00225, Pf00498, Pf12423, Pf12473						28	0.996	1.05	1.062	1.068	1.028	1.012	0.964	-0.01	0.07	0.09	0.09	0.04	0.02	-0.05	0.928101	0.900145	0.924259	0.830397	0.931674
F6TSQ5	7520	XRCC5		FALSE	High	Master Protein	F6TSQ5	X-ray repair cross-complementing protein 5 OS=Macaca mulatta GN=XRCC5 PE=3 SV=2	0	211.558	44	26	83	1	1	732	82.7	5.81	279.04	26	cell organization and biogenesis;metabolic process;response to stimulus	nucleus	catalytic activity;DNA binding;nucleotide binding	Pf02735, Pf03730, Pf03731, Pf08785			12	ENSMMUG00000001927.3		25	0.995	1.145	1.106	1.082	1.035	0.939	0.931	-0.01	0.2	0.15	0.11	0.05	-0.09	-0.1	0.93359	0.404024	0.793789	0.742859	0.915654
G7MX10	-	#N/A		FALSE	High	Master Protein	G7MX10	Uncharacterized protein OS=Macaca mulatta GN=EGK_17428 PE=3 SV=1	0	211.553	65	19	150	1	1	347	39.2	8.43	545.6	19	metabolic process		catalytic activity;nucleotide binding	Pf00217, Pf02807						0
H9G2M8	9922	IQSEC1		FALSE	High	Master Protein	H9G2M8	IQ motif and SEC7 domain-containing protein 1 isoform a OS=Macaca mulatta GN=IQSEC1 PE=2 SV=1	0	211.054	31	30	68	25	1	1115	124.5	8.41	225.55	30	regulation of biological process		protein binding	Pf01369	693922	IQSEC1	2		Endocytosis	0	1.021	1.066	1.03	1.09	1.151	1.044	1.14	0.03	0.09	0.04	0.12	0.2	0.06	0.19	0.8101	0.885191	0.981581	0.769003	0.477706
H9FWV4	55607	PPP1R9A		FALSE	High	Master Protein	H9FWV4	Neurabin-1 isoform 1 OS=Macaca mulatta GN=PPP1R9A PE=2 SV=1	0	211.051	30	32	69	30	1	1319	147.8	5.31	234.22	32	cell organization and biogenesis;metabolic process		protein binding	Pf00536, Pf00595, Pf02463, Pf04111, Pf04156, Pf04388, Pf05816, Pf07647, Pf14817						2	0.931	0.965	0.933	1.037	0.995	1	0.993	-0.1	-0.05	-0.1	0.05	-0.01	0	-0.01	0.8101	0.998964	0.966213	0.969841	0.981987
F7E707	301	ANXA1		FALSE	High	Master Protein	F7E707	Annexin OS=Macaca mulatta GN=ANXA1 PE=3 SV=2	0	211.02	65	23	83	23	1	361	40.4	6.95	284.37	23	cell differentiation;cell organization and biogenesis;cellular component movement;defense response;metabolic process;regulation of biological process;response to stimulus;transport	cell surface;cytoplasm;cytoskeleton;cytosol;endosome;membrane;nucleus	enzyme regulator activity;metal ion binding;protein binding;structural molecule activity	Pf00191	702946	ANXA1	15	ENSMMUG00000012667.3		0	0.903	0.812	0.788	0.868	0.758	0.965	0.868	-0.15	-0.3	-0.34	-0.2	-0.4	-0.05	-0.2	0.511578	0.3746	0.264088	0.291582	0.0552052
F6URC2	3420	IDH3B		FALSE	High	Master Protein	F6URC2	Isocitrate dehydrogenase [NAD] subunit, mitochondrial OS=Macaca mulatta GN=IDH3B PE=3 SV=2	0	210.965	56	18	98	1	1	388	42.5	8.28	351.6	18	metabolic process	mitochondrion	catalytic activity;metal ion binding;nucleotide binding	Pf00180			10	ENSMMUG00000021328.3		21	0.971	0.898	1.017	0.932	0.927	1.008	0.885	-0.04	-0.16	0.02	-0.1	-0.11	0.01	-0.18	0.989831	0.926447	0.996623	0.856355	0.948983
F6RVK6	23193	GANAB		FALSE	High	Master Protein	F6RVK6	Glucosidase II alpha subunit OS=Macaca mulatta GN=GANAB PE=3 SV=2	0	210.907	39	31	83	31	1	952	107.7	5.78	254.83	31	metabolic process	membrane	catalytic activity	Pf01055, Pf13802			14	ENSMMUG00000018117.3		0	1.024	1.027	0.992	0.959	0.937	0.957	0.968	0.03	0.04	-0.01	-0.06	-0.09	-0.06	-0.05	0.78131	0.956166	0.999745	0.97807	0.966629
F7H9W9	10540	DCTN2		FALSE	High	Master Protein	F7H9W9	Dynactin subunit 2 OS=Macaca mulatta GN=DCTN2 PE=4 SV=2	0	210.857	57	21	95	21	1	427	47.1	5.36	337.28	21	cell organization and biogenesis;cell proliferation;transport	chromosome;cytoplasm;cytosol	protein binding	Pf04912			11	ENSMMUG00000011292.3		0	1.015	1.159	1.168	1.118	1.269	0.979	1.103	0.02	0.21	0.22	0.16	0.34	-0.03	0.14	0.848561	0.331327	0.531465	0.478126	0.0335418
F7FFJ3	5976	UPF1		FALSE	High	Master Protein	F7FFJ3	UPF1, RNA helicase and ATPase OS=Macaca mulatta GN=UPF1 PE=4 SV=2	0	210.629	39	32	53	32	1	1129	124.3	6.61	184.89	32	cell organization and biogenesis;cellular homeostasis;metabolic process;regulation of biological process;response to stimulus	chromosome;cytoplasm;nucleus;spliceosomal complex	catalytic activity;DNA binding;metal ion binding;nucleotide binding;RNA binding	Pf04851, Pf09416, Pf13086, Pf13087, Pf13245, Pf13604	720288	LOC720288; UPF1	19	ENSMMUG00000023286.3	RNA transport; mRNA surveillance pathway	0	1.02	1.049	1.097	1.036	1.055	1.007	0.981	0.03	0.07	0.13	0.05	0.08	0.01	-0.03	0.814718	0.937564	0.852673	0.988829	0.911856
G7NLC3	811	CALR		FALSE	High	Master Protein	G7NLC3	CRP55 OS=Macaca mulatta GN=CALR PE=2 SV=1	0	210.459	59	17	108	17	1	417	48.1	4.44	390.48	17	metabolic process	endoplasmic reticulum	metal ion binding;protein binding	Pf00262	716910	CALR	19		HTLV-I infection; Phagosome; Chagas disease (American trypanosomiasis); Antigen processing and presentation; Protein processing in endoplasmic reticulum	0	0.962	0.885	0.9	0.934	0.872	1.015	0.933	-0.06	-0.18	-0.15	-0.1	-0.2	0.02	-0.1	0.961012	0.876828	0.895015	0.876922	0.719849
F7G993	-	#N/A		FALSE	High	Master Protein	F7G993	Protein phosphatase 1 regulatory subunit 9B OS=Macaca mulatta GN=PPP1R9B PE=4 SV=2	0	210.266	40	24	66	21	1	818	89.3	4.98	245.91	24	cell organization and biogenesis;metabolic process;regulation of biological process;response to stimulus	cytoskeleton	protein binding;structural molecule activity	Pf00038, Pf00595, Pf04012, Pf04111, Pf04156, Pf05557, Pf07106, Pf07888, Pf14992	106994003	PPP1R9B	16	ENSMMUG00000020061.3		1	0.885	0.801	0.789	0.904	0.796	0.999	0.893	-0.18	-0.32	-0.34	-0.15	-0.33	0	-0.16	0.294133	0.325313	0.369734	0.544707	0.243444
F7GYM9	5358	PLS3		FALSE	High	Master Protein	F7GYM9	Plastin 3 OS=Macaca mulatta GN=PLS3 PE=4 SV=2	0	210.181	54	30	76	24	1	636	71.4	5.76	246.92	30	cell organization and biogenesis	cytoplasm;cytosol;membrane	metal ion binding;protein binding	Pf00036, Pf00307, Pf13499			X	ENSMMUG00000006377.3		7	1.001	1.013	1.068	0.966	1.133	0.954	1.061	0	0.02	0.1	-0.05	0.18	-0.07	0.09	0.911224	0.963586	0.911681	0.990068	0.458608
A0A1D5QKD3	5604	MAP2K1		FALSE	High	Master Protein	A0A1D5QKD3	Dual specificity mitogen-activated protein kinase kinase 1 OS=Macaca mulatta GN=MAP2K1 PE=2 SV=1	0	210.115	58	20	102	13	1	393	43.4	6.7	331.69	20	metabolic process		catalytic activity;nucleotide binding	Pf00069, Pf07714	710415	MAP2K1	7	ENSMMUG00000016840.3	Oocyte meiosis; Progesterone-mediated oocyte maturation; Rap1 signaling pathway; Pathways in cancer; Apoptosis; PI3K-Akt signaling pathway; Melanogenesis; Phospholipase D signaling pathway; Dorso-ventral axis formation; MAPK signaling pathway; Fc gamma R-mediated phagocytosis; FoxO signaling pathway; Influenza A; Chemokine signaling pathway; ErbB signaling pathway; Ras signaling pathway; VEGF sig…	0	0.974	1.12	1.267	1.221	1.03	1.062	0.792	-0.04	0.16	0.34	0.29	0.04	0.09	-0.34	0.999796	0.654267	0.180652	0.0604441	0.979003
G7N911	2043	EPHA4		FALSE	High	Master Protein	G7N911	EPH receptor A4 OS=Macaca mulatta GN=EPHA4 PE=2 SV=1	0	209.926	36	26	65	21	1	986	109.8	6.61	222.11	26	cell organization and biogenesis;cellular component movement;metabolic process;regulation of biological process;response to stimulus	cytoplasm;membrane	catalytic activity;nucleotide binding;protein binding;receptor activity;signal transducer activity	Pf00041, Pf00069, Pf00536, Pf01404, Pf07647, Pf07699, Pf07714, Pf14575	704857	EPHA4	12	ENSMMUG00000012364.3	Axon guidance	4	0.943	0.907	0.937	0.995	0.963	1.035	0.969	-0.09	-0.14	-0.09	-0.01	-0.05	0.05	-0.05	0.884944	0.951508	0.971755	0.999812	0.99437
H9ERN7	2288	FKBP4		FALSE	High	Master Protein	H9ERN7	Peptidylprolyl isomerase OS=Macaca mulatta GN=FKBP4 PE=2 SV=1	0	209.814	73	30	73	30	1	459	51.7	5.43	238.83	30	cell organization and biogenesis;metabolic process;regulation of biological process;response to stimulus	cytosol;nucleus	catalytic activity;nucleotide binding;protein binding;RNA binding	Pf00254, Pf00515, Pf07719, Pf13174, Pf13371, Pf13414, Pf13424, Pf13432, Pf14559	708481	FKBP4	11	ENSMMUG00000007405.3	Estrogen signaling pathway	0	0.979	1.04	1.065	1.082	1.023	1.019	0.941	-0.03	0.06	0.09	0.11	0.03	0.03	-0.09	0.987482	0.932753	0.918988	0.742367	0.94085
F7G9Y1	5236	PGM1		FALSE	High	Master Protein	F7G9Y1	Phosphoglucomutase-1 isoform 1 OS=Macaca mulatta GN=PGM1 PE=2 SV=1	0	209.614	52	27	96	27	1	562	61.4	6.76	322.06	27	metabolic process		catalytic activity;metal ion binding	Pf00408, Pf02878, Pf02879, Pf02880	699401	PGM1	1	ENSMMUG00000020049.3	Starch and sucrose metabolism; Pentose phosphate pathway; Purine metabolism; Metabolic pathways; Amino sugar and nucleotide sugar metabolism; Galactose metabolism; Glycolysis / Gluconeogenesis	0	0.947	0.855	0.896	0.877	0.912	0.971	0.965	-0.08	-0.23	-0.16	-0.19	-0.13	-0.04	-0.05	0.90256	0.705235	0.895015	0.370313	0.911856
G7N6Y5	2819	GPD1		FALSE	High	Master Protein	G7N6Y5	Glycerol-3-phosphate dehydrogenase [NAD(+)] OS=Macaca mulatta GN=GPD1 PE=3 SV=1	0	209.339	79	23	82	21	1	349	37.7	6.71	281.89	23	metabolic process;regulation of biological process;response to stimulus;transport	mitochondrion	catalytic activity;nucleotide binding;protein binding	Pf01210, Pf07479			11	ENSMMUG00000006532.3		2	0.893	0.817	1.017	0.913	1.04	0.998	0.914	-0.16	-0.29	0.02	-0.13	0.06	0	-0.13	0.388958	0.41004	0.997357	0.735064	0.904587
F6V6C5	7082	TJP1		FALSE	High	Master Protein	F6V6C5	Tight junction protein 1 OS=Macaca mulatta GN=TJP1 PE=3 SV=2	0	209.103	25	34	56	34	1	1764	197.2	6.64	200.7	34		cytoplasm;cytosol;membrane;nucleus	protein binding	Pf00018, Pf00595, Pf00625, Pf00791, Pf07653, Pf13180			7	ENSMMUG00000017878.3		0	1.025	1.159	1.002	1.091	1.128	0.965	1.153	0.04	0.21	0	0.13	0.17	-0.05	0.21	0.77769	0.332542	0.999745	0.671899	0.477706
F7GJG0	-	#N/A		FALSE	High	Master Protein	F7GJG0	ELKS/RAB6-interacting/CAST family member 1 OS=Macaca mulatta GN=ERC1 PE=4 SV=2	0	208.547	36	34	73	1	1	978	112.3	6.89	231.78	34				Pf04156, Pf05557, Pf05622, Pf09726, Pf10174, Pf12128, Pf13166			11	ENSMMUG00000010933.3		0	1.103	1.062	1.232	1	1.072	1.038	0.959	0.14	0.09	0.3	0	0.1	0.05	-0.06	0.985835	0.963586	0.998262	0.97192	0.904587
F6R1N2	-	#N/A		FALSE	High	Master Protein	F6R1N2	L-lactate dehydrogenase OS=Macaca mulatta GN=LOC696854 PE=2 SV=2	0	208.546	52	20	154	8	1	361	39.8	8.44	489.56	20	metabolic process	cytoplasm	catalytic activity	Pf00056, Pf02866	694309	LDHA	14	ENSMMUG00000031024.2	Pyruvate metabolism; Cysteine and methionine metabolism; Glucagon signaling pathway; Propanoate metabolism; Metabolic pathways; Glycolysis / Gluconeogenesis	11	0.978	1.009	0.963	1.026	0.853	0.994	0.867	-0.03	0.01	-0.05	0.04	-0.23	-0.01	-0.21	0.990163	0.963586	0.999745	0.988588	0.582531
F7HFI7	51493	RTCB		FALSE	High	Master Protein	F7HFI7	tRNA-splicing ligase RtcB homolog OS=Macaca mulatta GN=RTCB PE=2 SV=1	0	208.342	54	23	67	23	1	505	55.2	7.23	245.5	23	metabolic process	cytoplasm;cytosol;membrane;nucleus	catalytic activity;metal ion binding;nucleotide binding;protein binding;RNA binding	Pf01139	717258	C10H22orf28; RTCB	10	ENSMMUG00000006720.3		0	0.956	0.956	1.007	1.018	0.94	1.018	0.893	-0.06	-0.06	0.01	0.03	-0.09	0.03	-0.16	0.939747	0.996961	0.999745	0.995868	0.975424
G7ND21	1642	DDB1		FALSE	High	Master Protein	G7ND21	DNA damage-binding protein 1 OS=Macaca mulatta GN=DDB1 PE=2 SV=1	0	208.096	35	37	77	37	1	1140	126.9	5.26	261.7	37	metabolic process;response to stimulus	nucleus	DNA binding;protein binding	Pf03178, Pf10433	694253	DDB1	14		Ubiquitin mediated proteolysis; Viral carcinogenesis; Hepatitis B; Nucleotide excision repair	0	0.957	1.07	1.117	1.111	1.056	0.994	0.904	-0.06	0.1	0.16	0.15	0.08	-0.01	-0.14	0.941614	0.83137	0.751173	0.501516	0.851202
H9EM79	5058	PAK1		FALSE	High	Master Protein	H9EM79	Serine/threonine-protein kinase PAK 1 isoform 2 OS=Macaca mulatta GN=PAK1 PE=2 SV=1	0	207.847	56	24	75	14	1	545	60.6	5.76	264.03	24	metabolic process		catalytic activity;nucleotide binding	Pf00069, Pf00786, Pf07714, Pf14531						12	1.005	1.031	1.033	1.083	0.934	1.056	0.909	0.01	0.04	0.05	0.11	-0.1	0.08	-0.14	0.898298	0.951636	0.971175	0.73884	0.962022
F6Z6Q9	3843	IPO5		FALSE	High	Master Protein	F6Z6Q9	Importin 5 OS=Macaca mulatta GN=IPO5 PE=4 SV=2	0	207.777	40	32	74	31	1	1097	123.6	4.94	249.66	32	regulation of biological process;response to stimulus;transport	cytoplasm;membrane;nucleus	protein binding;RNA binding;transporter activity	Pf02985, Pf12755, Pf13513, Pf13646			17	ENSMMUG00000013531.3		1	0.992	1.015	0.968	0.975	1.033	0.952	1.059	-0.01	0.02	-0.05	-0.04	0.05	-0.07	0.08	0.946704	0.963586	0.999745	0.992055	0.932739
F7E3N0	26059	ERC2		FALSE	High	Master Protein	F7E3N0	ELKS/RAB6-interacting/CAST family member 2 OS=Macaca mulatta GN=ERC2 PE=2 SV=2	0	207.776	36	36	94	25	1	957	110.5	7.05	288.24	36	transport		transporter activity	Pf01496, Pf04156, Pf10174, Pf13166	705338	ERC2	2	ENSMMUG00000021620.3		13	0.898	0.864	0.74	0.981	0.882	1.019	1.069	-0.16	-0.21	-0.43	-0.03	-0.18	0.03	0.1	0.450828	0.759783	0.0728945	0.995868	0.781623
F7C5T5	1462	VCAN		FALSE	High	Master Protein	F7C5T5	Versican OS=Macaca mulatta GN=VCAN PE=4 SV=2	0	207.523	9	27	122	27	1	3336	366.2	4.5	391.62	27	cell differentiation	membrane	metal ion binding;structural molecule activity	Pf00008, Pf00059, Pf00084, Pf00193, Pf07645, Pf12947			6	ENSMMUG00000011513.3	Cell adhesion molecules (CAMs)	0	0.952	1.015	1.025	1.151	1.014	1.079	0.942	-0.07	0.02	0.04	0.2	0.02	0.11	-0.09	0.917584	0.963586	0.985142	0.228933	0.959633
A0A1D5QGP7	-	#N/A		FALSE	High	Master Protein	A0A1D5QGP7	Neurexin 3 OS=Macaca mulatta GN=NRXN3 PE=4 SV=1	0	207.34	20	27	64	1	1	1664	183.1	5.71	213.47	27	cell communication;cell organization and biogenesis;regulation of biological process;transport	membrane		Pf00008, Pf00054, Pf02210, Pf13385			7	ENSMMUG00000013842.3		21	0.988	0.948	0.985	1.038	1.011	1.082	1.013	-0.02	-0.08	-0.02	0.05	0.02	0.11	0.02	0.961012	0.988976	0.999745	0.987659	0.983973
G8F1J4	-	#N/A		FALSE	High	Master Protein	G8F1J4	Protein-L-isoaspartate O-methyltransferase (Fragment) OS=Macaca mulatta GN=EGK_21301 PE=3 SV=1	0	206.995	60	15	89	15	1	274	29.2	6.95	356.2	15	metabolic process	membrane	catalytic activity	Pf01135, Pf01209, Pf05175, Pf06325, Pf08241, Pf12847, Pf13489, Pf13659, Pf13847						0	0.958	1.011	1.115	1.067	1.07	1.012	0.919	-0.06	0.02	0.16	0.09	0.1	0.02	-0.12	0.947207	0.963586	0.758026	0.817468	0.790971
H9Z4K5	10768	AHCYL1		FALSE	High	Master Protein	H9Z4K5	Adenosylhomocysteinase OS=Macaca mulatta GN=AHCYL1 PE=2 SV=1	0	206.619	43	26	93	15	1	530	58.9	6.89	309.27	26	metabolic process;transport		catalytic activity;nucleotide binding	Pf00670, Pf01262, Pf01488, Pf02254, Pf02826, Pf05221	700681	AHCYL1	1	ENSMMUG00000022715.3	Cysteine and methionine metabolism; Metabolic pathways	11	0.951	0.971	0.784	0.966	0.954	0.946	1.157	-0.07	-0.04	-0.35	-0.05	-0.07	-0.08	0.21	0.916455	0.99748	0.240193	0.988829	0.987747
F7ECQ7	2319	FLOT2		FALSE	High	Master Protein	F7ECQ7	Flotillin 2 OS=Macaca mulatta GN=FLOT2 PE=4 SV=2	0	206.548	48	22	83	22	1	483	53.2	5.19	310.03	22	cell organization and biogenesis;regulation of biological process	cytoskeleton;endosome;membrane	protein binding	Pf01145			16	ENSMMUG00000012523.3		0	0.981	0.992	1.098	1.082	1.105	1.069	0.987	-0.03	-0.01	0.14	0.11	0.14	0.1	-0.02	0.981619	0.98682	0.832658	0.742802	0.596843
A0A1D5QCV1	6326	SCN2A		FALSE	High	Master Protein	A0A1D5QCV1	Sodium channel protein OS=Macaca mulatta GN=SCN2A PE=3 SV=1	0	206.501	15	31	65	20	1	2005	227.9	5.73	216.68	31	regulation of biological process;transport	membrane	protein binding;transporter activity	Pf00520, Pf06512, Pf11933	703298	SCN2A	12	ENSMMUG00000002712.3	Taste transduction	9	0.969	0.923	0.87	1.002	0.958	1.051	1.067	-0.05	-0.12	-0.2	0	-0.06	0.07	0.09	0.981619	0.963586	0.767389	0.997533	0.993186
F6X4P5	51062	ATL1		FALSE	High	Master Protein	F6X4P5	Atlastin-1 isoform a OS=Macaca mulatta GN=ATL1 PE=2 SV=2	0	206.45	42	22	74	21	1	558	63.5	6.18	244.23	22	cell organization and biogenesis	cytoplasm;endoplasmic reticulum;membrane	catalytic activity;nucleotide binding;protein binding	Pf02263	706313	ATL1	7	ENSMMUG00000009577.3		1	0.964	0.971	0.822	1.012	0.874	1.005	1.026	-0.05	-0.04	-0.28	0.02	-0.19	0.01	0.04	0.968006	0.99755	0.47998	0.995868	0.732747
A0A1D5RG05	7087	ICAM5		FALSE	High	Master Protein	A0A1D5RG05	Intercellular adhesion molecule 5 OS=Macaca mulatta GN=ICAM5 PE=4 SV=1	0	206.448	33	25	116	1	1	924	97.3	5.62	388.46	25		membrane		Pf03921, Pf07679, Pf13895, Pf13927			19	ENSMMUG00000040746.1		25	0.861	0.868	0.719	0.963	0.769	0.954	0.92	-0.22	-0.2	-0.48	-0.05	-0.38	-0.07	-0.12	0.0937035	0.787913	0.0338689	0.986137	0.0820831
F6SE42	1741	DLG3		FALSE	High	Master Protein	F6SE42	Discs large MAGUK scaffold protein 3 OS=Macaca mulatta GN=DLG3 PE=3 SV=1	0	206.21	39	32	59	30	1	849	93.4	6.95	201.09	32	cell communication;cell organization and biogenesis;metabolic process	membrane	catalytic activity;protein binding	Pf00018, Pf00595, Pf00625, Pf07653, Pf10368, Pf10600, Pf13180	697179	DLG3	X	ENSMMUG00000013948.3		0	0.922	0.851	0.85	0.957	0.857	1.037	0.929	-0.12	-0.23	-0.23	-0.06	-0.22	0.05	-0.11	0.730482	0.64297	0.697625	0.927283	0.623316
G7MT49	-	#N/A		FALSE	High	Master Protein	G7MT49	Uncharacterized protein OS=Macaca mulatta GN=EGK_15813 PE=4 SV=1	0	206.119	41	25	96	23	1	620	70.6	5.8	324.41	25	cell organization and biogenesis	cytoskeleton	catalytic activity;metal ion binding;motor activity	Pf01363, Pf01576, Pf02463, Pf02759, Pf06160, Pf09726, Pf09731, Pf13514						3	0.924	0.896	0.888	0.957	0.837	0.986	0.871	-0.11	-0.16	-0.17	-0.06	-0.26	-0.02	-0.2	0.742461	0.918996	0.859508	0.97232	0.477706
G7NDB3	-	#N/A		FALSE	High	Master Protein	G7NDB3	182 kDa tankyrase-1-binding protein OS=Macaca mulatta GN=EGK_06231 PE=4 SV=1	0	205.638	31	38	55	1	1	1731	182.2	4.92	163.15	38				Pf15327						0	1.038	1.45	1.712	1.301	1.514	0.932	0.918	0.05	0.54	0.78	0.38	0.6	-0.1	-0.12	0.972632	0.353963	0.0958264	0.375253	0.26019
F7FXA9	2782	GNB1		FALSE	High	Master Protein	F7FXA9	G protein subunit beta 1 OS=Macaca mulatta GN=GNB1 PE=2 SV=1	0	205.595	60	16	223	0	1	340	37.4	6	772.31	16	cell proliferation;regulation of biological process;response to stimulus	membrane	catalytic activity;protein binding	Pf00400	703399	GNB1	1	ENSMMUG00000001896.3	Circadian entrainment; Dopaminergic synapse; Pathways in cancer; Phototransduction; Glutamatergic synapse; Alcoholism; Chemokine signaling pathway; Ras signaling pathway; Olfactory transduction; Cholinergic synapse; Retrograde endocannabinoid signaling; GABAergic synapse; PI3K-Akt signaling pathway; Morphine addiction; Serotonergic synapse	19	1.154	1.064	1.204	0.968	0.988	1.051	0.947	0.21	0.09	0.27	-0.05	-0.02	0.07	-0.08	0.00796389	0.850548	0.360584	0.992055	0.99249
G7NSC7	-	#N/A		FALSE	High	Master Protein	G7NSC7	Pyruvate dehydrogenase E1 component subunit alpha OS=Macaca mulatta GN=EGK_20312 PE=4 SV=1	0	205.582	48	20	127	1	1	428	47.7	8.66	413.66	20	metabolic process		catalytic activity	Pf00676						0	1.436	1.121	1.428	0.857	1.303	1.098	1.31	0.52	0.17	0.51	-0.22	0.38	0.13	0.39	0.204648	0.991336	0.773867	0.487108	0.931674
A0A1D5Q561	93664	CADPS2		FALSE	High	Master Protein	A0A1D5Q561	Calcium dependent secretion activator 2 OS=Macaca mulatta GN=CADPS2 PE=4 SV=1	0	205.447	32	31	70	20	1	1194	136.6	6.4	235.94	31	transport			Pf00169, Pf06292			3	ENSMMUG00000021543.3		0	1.037	1.07	1.026	1.106	1.015	1.072	1.025	0.05	0.1	0.04	0.15	0.02	0.1	0.04	0.854288	0.963586	0.999745	0.865716	0.995972
H9ERT9	8615	USO1		FALSE	High	Master Protein	H9ERT9	General vesicular transport factor p115 OS=Macaca mulatta GN=USO1 PE=2 SV=1	0	205.399	35	31	62	31	1	962	107.8	4.93	215.41	31	cell organization and biogenesis;metabolic process;transport	cytoplasm;membrane	protein binding;transporter activity	Pf02403, Pf04111, Pf04869, Pf04871, Pf09731, Pf13166, Pf14362						0	0.967	0.944	0.931	0.963	0.902	0.987	0.937	-0.05	-0.08	-0.1	-0.05	-0.15	-0.02	-0.09	0.976757	0.988744	0.966213	0.987659	0.884137
F7CA88	6050	RNH1		FALSE	High	Master Protein	F7CA88	Ribonuclease/angiogenin inhibitor 1 OS=Macaca mulatta GN=RNH1 PE=4 SV=1	0	205.357	66	20	73	20	1	456	49.2	4.82	274.33	20	regulation of biological process	cytosol	enzyme regulator activity;protein binding		720791	RNH1	14	ENSMMUG00000010783.3		0	1.002	1.219	1.098	1.129	1.022	0.928	0.932	0	0.29	0.14	0.18	0.03	-0.11	-0.1	0.90576	0.175696	0.846258	0.455869	0.979003
G7MUJ0	-	#N/A		FALSE	High	Master Protein	G7MUJ0	Uncharacterized protein OS=Macaca mulatta GN=EGK_17229 PE=3 SV=1	0	205.169	38	27	89	27	1	627	71.4	4.69	298.72	27	metabolic process	endoplasmic reticulum;membrane	metal ion binding;protein binding	Pf00262						0	0.968	0.95	0.788	0.916	0.936	0.933	1.15	-0.05	-0.07	-0.34	-0.13	-0.1	-0.1	0.2	0.978754	0.995151	0.260755	0.755743	0.964122
A0A1D5QEM1	6804	stx1a		FALSE	High	Master Protein	A0A1D5QEM1	Syntaxin 1A OS=Macaca mulatta GN=STX1A PE=2 SV=1	0	204.532	60	15	155	14	1	288	33	5.24	452.05	15	cell organization and biogenesis;regulation of biological process;transport	membrane	protein binding	Pf00804, Pf05739, Pf14523			3	ENSMMUG00000014555.3		0	0.975	1.078	0.945	1.186	1.029	1.073	1.061	-0.04	0.11	-0.08	0.25	0.04	0.1	0.09	0.999636	0.782508	0.986259	0.0873505	0.930187
H9FT58	-	#N/A		FALSE	High	Master Protein	H9FT58	Guanine nucleotide-binding protein G(I)/G(S)/G(T) subunit beta-2 OS=Macaca mulatta GN=GNB2 PE=2 SV=1	0	204.502	58	15	201	4	1	340	37.3	6	672.12	15	regulation of biological process;response to stimulus		protein binding	Pf00400						1	1.029	0.931	0.981	0.877	0.873	0.97	0.916	0.04	-0.1	-0.03	-0.19	-0.2	-0.04	-0.13	0.726285	0.963161	0.999745	0.273033	0.721842
H9ETN8	-	#N/A		FALSE	High	Master Protein	H9ETN8	Long-chain-fatty-acid--CoA ligase 6 isoform b OS=Macaca mulatta GN=ACSL6 PE=2 SV=1	0	204.111	49	30	72	28	1	722	80.5	7.18	231.74	30	metabolic process	membrane	catalytic activity	Pf00501	706847	LOC706847; ACSL6	6			1	1.018	0.999	0.929	0.985	0.994	1.003	1.088	0.03	0	-0.11	-0.02	-0.01	0	0.12	0.829621	0.982517	0.961365	0.997098	0.983465
G7NIA0	-	#N/A		FALSE	High	Master Protein	G7NIA0	Cytokeratin-10 (Fragment) OS=Macaca mulatta GN=EGK_08667 PE=3 SV=1	0	203.989	37	24	83	18	1	570	57.9	5.49	269.31	24	metabolic process		structural molecule activity	Pf00038, Pf04111						5	0.7	0.81	0.826	1.006	1.309	0.87	1.11	-0.51	-0.3	-0.28	0.01	0.39	-0.2	0.15	1.54798e-10	0.353073	0.506077	0.997098	0.0116934
F7FSZ9	3339	HSPG2		FALSE	High	Master Protein	F7FSZ9	Heparan sulfate proteoglycan 2 OS=Macaca mulatta GN=HSPG2 PE=4 SV=2	0	203.811	12	39	73	39	1	4391	468.3	6.52	235.89	39			metal ion binding;protein binding	Pf00008, Pf00047, Pf00052, Pf00053, Pf00054, Pf00057, Pf02210, Pf07679, Pf07686, Pf13385, Pf13895, Pf13927			1	ENSMMUG00000014828.3		0	1.302	1.355	1.608	1.054	1.307	1.013	1.058	0.38	0.44	0.68	0.08	0.39	0.02	0.08	1.78317e-06	0.0181752	0.000861357	0.97192	0.0822894
H9ENQ9	4763	NF1		FALSE	High	Master Protein	H9ENQ9	Neurofibromin 1 OS=Macaca mulatta GN=NF1 PE=2 SV=1	0	203.563	16	41	53	41	1	2839	319.3	7.39	164.94	41	regulation of biological process;response to stimulus		enzyme regulator activity	Pf00616, Pf13716	712911	NF1	16	ENSMMUG00000008605.3		0	1.05	1.116	1.069	1.082	1.125	1.017	1.104	0.07	0.16	0.1	0.11	0.17	0.02	0.14	0.530483	0.645967	0.920912	0.813519	0.658279
F7B786	3848	KRT1		FALSE	High	Master Protein	F7B786	Cytokeratin-1 OS=Macaca mulatta GN=KRT1 PE=3 SV=1	0	203.533	33	29	100	22	1	636	65.2	8.12	335.57	29	defense response;metabolic process;regulation of biological process;response to stimulus	cytoskeleton;membrane;nucleus	catalytic activity;motor activity;structural molecule activity	Pf00038, Pf01576, Pf05957, Pf12128, Pf13166, Pf13514	699320	KRT1	11	ENSMMUG00000016962.3		5	0.833	0.847	0.968	0.969	1.513	0.953	1.301	-0.26	-0.24	-0.05	-0.05	0.6	-0.07	0.38	0.0184893	0.643395	0.999745	0.99206	1.66929e-05
A0A1D5QNJ4	1072	CFL1		FALSE	High	Master Protein	A0A1D5QNJ4	Cofilin 1 OS=Macaca mulatta GN=CFL1 PE=3 SV=1	0	203.076	64	19	213	16	1	196	22	8.18	686.06	19	cell organization and biogenesis	cytoskeleton	protein binding	Pf00241			14	ENSMMUG00000019016.3		3	1.1	0.983	0.99	0.859	0.89	0.962	0.989	0.14	-0.02	-0.01	-0.22	-0.17	-0.06	-0.02	0.110853	0.9953	0.999745	0.226999	0.82134
F7CVI4	55699	iars2		FALSE	High	Master Protein	F7CVI4	Isoleucyl-tRNA synthetase 2, mitochondrial OS=Macaca mulatta GN=IARS2 PE=3 SV=2	0	202.773	33	27	73	27	1	1012	114	7.05	250.73	27	metabolic process;regulation of biological process	cytoplasm;cytosol;mitochondrion	catalytic activity;nucleotide binding;RNA binding	Pf00133, Pf06827, Pf08264, Pf09334, Pf13603	711121	IARS2	1	ENSMMUG00000007783.3	Aminoacyl-tRNA biosynthesis	0	0.989	0.898	0.883	0.917	0.868	1.009	0.971	-0.02	-0.16	-0.18	-0.13	-0.2	0.01	-0.04	0.960956	0.927463	0.842344	0.758067	0.685745
F7BYT3	-	#N/A		FALSE	High	Master Protein	F7BYT3	Uncharacterized protein OS=Macaca mulatta PE=4 SV=1	0	202.609	57	14	202	14	1	276	30.1	9.13	759.1	14				Pf01161			11	ENSMMUG00000005098.3		0	1.15	0.877	1.061	0.802	0.887	1.052	0.962	0.2	-0.19	0.08	-0.32	-0.17	0.07	-0.06	0.0104392	0.843524	0.927482	0.0173564	0.808308
F6SYF6	-	#N/A		FALSE	High	Master Protein	F6SYF6	Neurexin 3 OS=Macaca mulatta GN=NRXN3 PE=4 SV=2	0	202.605	21	27	64	1	1	1571	173.4	6.14	212.28	27	cell communication;cell organization and biogenesis;regulation of biological process;transport	membrane	protein binding	Pf00008, Pf00054, Pf02210, Pf13385	678699	LOC678699; NRXN3	7	ENSMMUG00000013842.3		0	0.966	0.866	0.696	0.829	0.596	0.925	0.827	-0.05	-0.21	-0.52	-0.27	-0.75	-0.11	-0.27	0.767998	0.421459	0.0123869	0.0585395	6.43625e-08
F7EW39	4082	MARCKS		FALSE	High	Master Protein	F7EW39	Myristoylated alanine rich protein kinase C substrate OS=Macaca mulatta GN=MARCKS PE=4 SV=1	0	202.589	47	12	81	12	1	330	31.4	4.39	333.72	12	cell organization and biogenesis	cytoplasm;membrane;nucleus	protein binding		694077	MARCKS	4	ENSMMUG00000008934.3	Fc gamma R-mediated phagocytosis; MicroRNAs in cancer	0	1.106	0.895	0.734	0.812	0.838	1.003	1.264	0.15	-0.16	-0.45	-0.3	-0.25	0	0.34	0.084073	0.915736	0.0580158	0.0309039	0.477706
G7NFP3	-	#N/A		FALSE	High	Master Protein	G7NFP3	Uncharacterized protein OS=Macaca mulatta GN=EGK_07631 PE=3 SV=1	0	202.581	34	26	71	26	1	913	101.2	6.87	231.34	26	cellular homeostasis;metabolic process;response to stimulus		catalytic activity;metal ion binding	Pf00330, Pf00694						0	0.956	0.971	1.041	1.009	1.01	0.994	0.928	-0.06	-0.04	0.06	0.01	0.01	-0.01	-0.11	0.938402	0.99906	0.956495	0.997098	0.980659
F6XC62	38	ACAT1		FALSE	High	Master Protein	F6XC62	Acetyl-CoA acetyltransferase 1 OS=Macaca mulatta GN=ACAT1 PE=2 SV=1	0	202.089	61	20	99	20	1	427	45.1	8.85	331	20	metabolic process	membrane;mitochondrion	catalytic activity	Pf00108, Pf00109, Pf02803	707653	ACAT1	14	ENSMMUG00000004161.3	Tryptophan metabolism; Valine, leucine and isoleucine degradation; Lysine degradation; Synthesis and degradation of ketone bodies; Fatty acid degradation; Glyoxylate and dicarboxylate metabolism; Carbon metabolism; Metabolic pathways; Pyruvate metabolism; Fatty acid metabolism; Propanoate metabolism; Butanoate metabolism; Terpenoid backbone biosynthesis	0	0.912	0.912	1.082	0.961	1.071	0.961	0.903	-0.13	-0.13	0.11	-0.06	0.1	-0.06	-0.15	0.625544	0.96006	0.892765	0.981908	0.788197
H9EM10	293	SLC25A6		FALSE	High	Master Protein	H9EM10	ADP/ATP translocase 3 OS=Macaca mulatta GN=SLC25A6 PE=2 SV=1	0	201.957	67	25	184	3	1	298	32.8	9.74	553.14	25	transport	membrane	transporter activity	Pf00153	719811	SLC25A6	X	ENSMMUG00000022663.3	Parkinson's disease; Huntington's disease; HTLV-I infection; Calcium signaling pathway; cGMP-PKG signaling pathway	23	1.131	1.012	0.938	0.879	0.888	0.982	1.072	0.18	0.02	-0.09	-0.19	-0.17	-0.03	0.1	0.0308549	0.963586	0.972268	0.390938	0.817069
F7AE78	5048	PAFAH1B1		FALSE	High	Master Protein	F7AE78	Platelet-activating factor acetylhydrolase IB subunit alpha OS=Macaca mulatta GN=PAFAH1B1 PE=2 SV=1	0	201.688	55	22	88	21	1	410	46.7	7.37	299.66	22	cell communication;cell differentiation;cell division;cell organization and biogenesis;cell proliferation;cellular component movement;development;metabolic process;regulation of biological process;response to stimulus;transport	chromosome;cytoplasm;cytoskeleton;membrane;nucleus	catalytic activity;protein binding	Pf00400, Pf08513, Pf11715	574255	PAFAH1B1	16	ENSMMUG00000020524.3	Ether lipid metabolism; Metabolic pathways	1	0.98	1.038	1.075	1.082	1.056	1.022	0.963	-0.03	0.05	0.1	0.11	0.08	0.03	-0.05	0.983732	0.935111	0.895015	0.742448	0.848949
H9EZI0	7087	ICAM5		FALSE	High	Master Protein	H9EZI0	Intercellular adhesion molecule 5 (Fragment) OS=Macaca mulatta GN=ICAM5 PE=2 SV=1	0	201.661	34	25	112	1	1	902	95.2	5.92	378.01	25		membrane	protein binding	Pf03921, Pf07679, Pf13895, Pf13927						0	0.948	0.981	2.349	1.015	2.073	0.98	0.836	-0.08	-0.03	1.23	0.02	1.05	-0.03	-0.26	0.664548	0.912876	6.31722e-08	0.992055	2.29399e-05
G7N430	-	#N/A		FALSE	High	Master Protein	G7N430	Uncharacterized protein OS=Macaca mulatta GN=EGK_03103 PE=3 SV=1	0	201.467	57	22	103	1	1	345	39.3	7.2	347.08	22			catalytic activity;nucleotide binding	Pf00735, Pf01926, Pf03193	712931	LOC712931; SEPT3	10			0
G7MK70	1974	EIF4A2		FALSE	High	Master Protein	G7MK70	Uncharacterized protein OS=Macaca mulatta GN=EGK_12193 PE=3 SV=1	0	201.272	63	24	94	10	1	408	46.5	5.48	316.51	24			catalytic activity;DNA binding;nucleotide binding	Pf00270, Pf00271, Pf04851	707775	EIF4A2	2			14	0.972	0.957	0.984	0.98	0.935	0.995	0.924	-0.04	-0.06	-0.02	-0.03	-0.1	-0.01	-0.11	0.993302	0.996961	0.999745	0.995868	0.963686
F6VJH6	3190	HNRNPK		FALSE	High	Master Protein	F6VJH6	Heterogeneous nuclear ribonucleoprotein K OS=Macaca mulatta GN=HNRNPK PE=2 SV=2	0	201.186	63	25	101	2	1	464	51	5.33	331.87	25	metabolic process;regulation of biological process	membrane;spliceosomal complex	DNA binding;protein binding;RNA binding	Pf00013, Pf08067, Pf13014, Pf13083	709112	HNRNPK	15	ENSMMUG00000018871.3	Herpes simplex infection; Spliceosome; Viral carcinogenesis; MicroRNAs in cancer	24	0.95	1.016	1.068	1.041	1.064	0.974	0.947	-0.07	0.02	0.09	0.06	0.09	-0.04	-0.08	0.913607	0.963586	0.91199	0.960259	0.816774
H9FV16	501	ALDH7A1		FALSE	High	Master Protein	H9FV16	Alpha-aminoadipic semialdehyde dehydrogenase isoform 1 OS=Macaca mulatta GN=ALDH7A1 PE=2 SV=1	0	201.093	52	19	61	4	1	539	58.5	7.99	223.64	19	metabolic process		catalytic activity	Pf00171	702749	ALDH7A1	6		Histidine metabolism; Metabolic pathways; Ascorbate and aldarate metabolism; Tryptophan metabolism; beta-Alanine metabolism; Biosynthesis of amino acids; Pyruvate metabolism; Arginine and proline metabolism; Lysine degradation; Glycerolipid metabolism; Valine, leucine and isoleucine degradation; Glycolysis / Gluconeogenesis; Fatty acid degradation; Glycine, serine and threonine metabolism; Lysine…	15	0.961	0.851	0.96	0.858	0.938	0.969	0.939	-0.06	-0.23	-0.06	-0.22	-0.09	-0.05	-0.09	0.960956	0.690449	0.999745	0.159054	0.952324
F7ED88	5917	RARS		FALSE	High	Master Protein	F7ED88	Arginyl-tRNA synthetase OS=Macaca mulatta GN=RARS PE=2 SV=1	0	200.684	57	32	65	32	1	660	75.3	6.68	216.59	32	metabolic process	cytoplasm;cytosol;membrane;mitochondrion;nucleus	catalytic activity;nucleotide binding;protein binding	Pf00750, Pf03485, Pf05746	698998	RARS	6	ENSMMUG00000012516.3	Aminoacyl-tRNA biosynthesis	0	1.005	1.04	1.106	1.05	1.106	1.014	1.006	0.01	0.06	0.15	0.07	0.15	0.02	0.01	0.897198	0.931379	0.79609	0.932117	0.590628
H9FTD4	28964	GIT1		FALSE	High	Master Protein	H9FTD4	ARF GTPase-activating protein GIT1 isoform 1 OS=Macaca mulatta GN=GIT1 PE=2 SV=1	0	200.47	43	26	52	23	1	770	85.4	7.01	180.95	26	regulation of biological process;response to stimulus	cytosol;membrane	enzyme regulator activity;metal ion binding;protein binding	Pf00023, Pf01412, Pf08518, Pf12205, Pf12796, Pf13637, Pf13857	716944	GIT1	16	ENSMMUG00000014408.3	Endocytosis; Regulation of actin cytoskeleton	1	1.033	1.017	1.047	1.035	1.003	1.051	0.99	0.05	0.02	0.07	0.05	0	0.07	-0.01	0.717428	0.974407	0.955882	0.990068	0.994379
I0FKI9	6904	TBCD		FALSE	High	Master Protein	I0FKI9	Tubulin-specific chaperone D OS=Macaca mulatta GN=TBCD PE=2 SV=1	0	200.164	28	24	58	1	1	1192	132.6	6.3	194.48	24	cell organization and biogenesis;metabolic process;regulation of biological process		enzyme regulator activity;protein binding	Pf12612						20	1.05	1.179	1.098	1.133	1.122	1.008	1.073	0.07	0.24	0.13	0.18	0.17	0.01	0.1	0.515175	0.312965	0.841521	0.444469	0.725105
G7NCQ8	-	#N/A		FALSE	High	Master Protein	G7NCQ8	Reticulon OS=Macaca mulatta GN=EGK_06080 PE=4 SV=1	0	200.162	27	23	91	22	1	1030	112.2	5.05	326.9	23	regulation of biological process	endoplasmic reticulum;membrane		Pf02453, Pf04093						0	0.953	0.963	0.79	1.036	0.863	1.026	1.041	-0.07	-0.05	-0.34	0.05	-0.21	0.04	0.06	0.92211	0.99748	0.276165	0.970327	0.65404
F6QY71	85456	TNKS1BP1		FALSE	High	Master Protein	F6QY71	Tankyrase 1 binding protein 1 OS=Macaca mulatta GN=TNKS1BP1 PE=4 SV=1	0	200.127	31	38	55	1	1	1731	182.2	4.92	162.39	38				Pf15327	704825	TNKS1BP1	14	ENSMMUG00000017809.3		33	1.015	0.991	1.093	1.034	1.084	1.059	1.007	0.02	-0.01	0.13	0.05	0.12	0.08	0.01	0.845263	0.995151	0.858586	0.992055	0.821051
G7NJ84	5705	PSMC5		FALSE	High	Master Protein	G7NJ84	26S protease regulatory subunit 8 isoform 1 OS=Macaca mulatta GN=PSMC5 PE=2 SV=1	0	199.833	66	25	74	23	1	406	45.6	7.55	242.66	25	metabolic process;regulation of biological process;response to stimulus	cytoplasm;membrane;nucleus;proteasome	catalytic activity;nucleotide binding;protein binding;RNA binding	Pf00004, Pf00910, Pf01057, Pf01078, Pf05496, Pf06068, Pf06414, Pf07724, Pf07726, Pf07728, Pf13191, Pf13207, Pf13401	717437	PSMC5	16	ENSMMUG00000016769.3	Epstein-Barr virus infection; Proteasome	1	0.971	0.957	0.934	0.969	0.911	0.983	0.947	-0.04	-0.06	-0.1	-0.05	-0.13	-0.02	-0.08	0.987689	0.996961	0.967525	0.99206	0.908933
F7FLC1	3609	ILF3		FALSE	High	Master Protein	F7FLC1	Interleukin enhancer binding factor 3 OS=Macaca mulatta GN=ILF3 PE=4 SV=2	0	199.653	35	26	69	22	1	899	95.9	8.75	218.87	26	metabolic process;regulation of biological process	cytoplasm;membrane;mitochondrion;nucleus	DNA binding;RNA binding	Pf00035, Pf07528, Pf14709			19	ENSMMUG00000014673.3		3	1.018	1.085	1.06	1.057	0.99	0.992	0.951	0.03	0.12	0.08	0.08	-0.01	-0.01	-0.07	0.826601	0.743173	0.929621	0.890086	0.989496
H9EQM6	-	#N/A		FALSE	High	Master Protein	H9EQM6	SLIT-ROBO Rho GTPase-activating protein 3 isoform b OS=Macaca mulatta GN=SRGAP3 PE=2 SV=1	0	199.575	32	29	62	29	1	1075	121.7	6.58	204.03	29	regulation of biological process;response to stimulus		enzyme regulator activity;protein binding	Pf00018, Pf00611, Pf00620, Pf07653, Pf14604	701809	SRGAP1; SRGAP3	2			0	0.973	0.926	0.931	0.991	0.932	1.041	0.974	-0.04	-0.11	-0.1	-0.01	-0.1	0.06	-0.04	0.993974	0.963586	0.966213	0.997533	0.959633
F7GGN2	9868	TOMM70		FALSE	High	Master Protein	F7GGN2	Mitochondrial import receptor subunit TOM70 OS=Macaca mulatta GN=TOMM70 PE=2 SV=1	0	199.046	53	27	88	27	1	608	67.4	7.12	278.79	27		membrane;mitochondrion	protein binding	Pf00515, Pf07719, Pf13414, Pf13424	700347	TOMM70A; TOMM70	2	ENSMMUG00000020025.3		0	0.896	0.896	0.881	0.962	1.052	0.962	1.07	-0.16	-0.16	-0.18	-0.06	0.07	-0.06	0.1	0.431409	0.918898	0.831419	0.984618	0.865263
F7HAK5	5576	PRKAR2A		FALSE	High	Master Protein	F7HAK5	Protein kinase cAMP-dependent type II regulatory subunit alpha OS=Macaca mulatta GN=PRKAR2A PE=4 SV=2	0	199.009	63	23	77	20	1	404	45.5	5.07	243.17	23	regulation of biological process	cytoplasm;membrane	enzyme regulator activity;nucleotide binding;protein binding	Pf00027, Pf02197, Pf05758			2	ENSMMUG00000000081.3		4	1.042	1.062	1.1	1.021	1.026	1.002	0.972	0.06	0.09	0.14	0.03	0.04	0	-0.04	0.623178	0.88063	0.78665	0.995868	0.962447
A0A1D5QGP4	-	#N/A		FALSE	High	Master Protein	A0A1D5QGP4	Enoyl-CoA hydratase, short chain 1 OS=Macaca mulatta GN=ECHS1 PE=3 SV=1	0	198.941	63	16	118	1	1	290	31.6	8.38	346.5	16	metabolic process		catalytic activity	Pf00378	722723	LOC722723; ECHS1	9	ENSMMUG00000046481.1	Carbon metabolism; Metabolic pathways; Butanoate metabolism; Valine, leucine and isoleucine degradation; Fatty acid elongation; Lysine degradation; beta-Alanine metabolism; Propanoate metabolism; Fatty acid metabolism; Tryptophan metabolism; Fatty acid degradation	18	1.014	0.869	1.164	0.846	1.068	0.988	0.93	0.02	-0.2	0.22	-0.24	0.09	-0.02	-0.1	0.853978	0.78886	0.543924	0.139039	0.801115
G7MMA3	27044	SND1		FALSE	High	Master Protein	G7MMA3	Staphylococcal nuclease and tudor domain containing 1 OS=Macaca mulatta GN=SND1 PE=2 SV=1	0	198.7	40	28	60	28	1	910	101.9	7.17	199.86	28	cell differentiation;metabolic process;regulation of biological process	cytoplasm;cytosol;membrane;mitochondrion;nucleus	catalytic activity;protein binding;RNA binding	Pf00565, Pf00567	699542	SND1	3	ENSMMUG00000015432.3	Viral carcinogenesis; Epstein-Barr virus infection	0	1.027	1.086	1.134	1.063	1.132	1.005	1.025	0.04	0.12	0.18	0.09	0.18	0.01	0.04	0.760794	0.78886	0.656473	0.899632	0.579151
H9G181	8671	SLC4A4		FALSE	High	Master Protein	H9G181	Anion exchange protein OS=Macaca mulatta GN=SLC4A4 PE=2 SV=1	0	198.637	22	19	65	1	1	1079	121.3	6.77	255.68	19	transport	membrane	transporter activity	Pf00359, Pf00955, Pf03606, Pf07565	705830	SLC4A4	5			0	0.967	0.728	0.64	0.842	0.691	1.119	1.044	-0.05	-0.46	-0.64	-0.25	-0.53	0.16	0.06	0.793842	0.00836717	0.00798426	0.1555	0.00207394
H9FQY5	1981	EIF4G1		FALSE	High	Master Protein	H9FQY5	Eukaryotic translation initiation factor 4 gamma 1 isoform 6 OS=Macaca mulatta GN=EIF4G1 PE=2 SV=1	0	198.558	25	38	74	33	1	1604	176	5.34	198	38	metabolic process	cytoplasm	protein binding;RNA binding	Pf00566, Pf02020, Pf02847, Pf02854	704923	EIF4G1; LOC704923	2			0	0.959	0.955	0.965	1	1.006	1.004	1	-0.06	-0.07	-0.05	0	0.01	0.01	0	0.949258	0.995666	0.999745	0.998523	0.982826
F7AQT8	23230	VPS13A		FALSE	High	Master Protein	F7AQT8	Vacuolar protein sorting 13 homolog A OS=Macaca mulatta GN=VPS13A PE=4 SV=2	0	198.453	17	44	61	43	1	3174	360.2	6.28	172.82	44	metabolic process;response to stimulus			Pf06650, Pf12624			15	ENSMMUG00000019754.3		0	1.008	1.006	1.035	1.028	1.117	1.03	1.089	0.01	0.01	0.05	0.04	0.16	0.04	0.12	0.884944	0.98324	0.966213	0.995868	0.633277
H9ENS2	-	#N/A		FALSE	High	Master Protein	H9ENS2	Serine/threonine-protein kinase mTOR OS=Macaca mulatta GN=MTOR PE=2 SV=1	0	198.341	20	38	48	37	1	2549	288.7	7.17	148.52	38	cell communication;cell growth;cell organization and biogenesis;metabolic process;regulation of biological process;response to stimulus	cytoplasm;cytosol;membrane;nucleus;vacuole	catalytic activity;DNA binding;nucleotide binding;protein binding	Pf00454, Pf02259, Pf02260, Pf08771, Pf11865	106992736	MTOR	1	ENSMMUG00000019325.3	mTOR signaling pathway; Phospholipase D signaling pathway; ErbB signaling pathway; HIF-1 signaling pathway; Proteoglycans in cancer; Thyroid hormone signaling pathway; PI3K-Akt signaling pathway; Insulin signaling pathway; EGFR tyrosine kinase inhibitor resistance; Central carbon metabolism in cancer; Prostate cancer; Acute myeloid leukemia; MicroRNAs in cancer; Pathways in cancer; Breast cancer;…	1	1.038	1.166	1.022	0.983	1.105	0.875	1.123	0.05	0.22	0.03	-0.02	0.14	-0.19	0.17	0.7385	0.450029	0.999254	0.994661	0.818327
G7NBM7	-	#N/A		FALSE	High	Master Protein	G7NBM7	Uncharacterized protein OS=Macaca mulatta GN=EGK_05878 PE=3 SV=1	0	198.335	46	30	67	30	1	831	94.5	6.55	225.77	30	metabolic process		catalytic activity;nucleotide binding	Pf01406, Pf09334						0	0.959	0.956	1.099	0.987	1.106	0.991	0.966	-0.06	-0.07	0.14	-0.02	0.15	-0.01	-0.05	0.949682	0.996961	0.814564	0.995868	0.679425
A0A1D5RD66	4301	AFDN		FALSE	High	Master Protein	A0A1D5RD66	Afadin, adherens junction formation factor OS=Macaca mulatta GN=AFDN PE=4 SV=1	0	198.252	25	35	63	35	1	1831	207.4	6.37	196.68	35	regulation of biological process;response to stimulus		protein binding	Pf00498, Pf00595, Pf00788, Pf01843	693560	MLLT4; AFDN	4	ENSMMUG00000021044.3		0	1.048	1.092	1.027	1.096	1.08	1.052	1.102	0.07	0.13	0.04	0.13	0.11	0.07	0.14	0.565188	0.757626	0.98761	0.747271	0.84992
F7G2Q6	23362	PSD3		FALSE	High	Master Protein	F7G2Q6	Pleckstrin and Sec7 domain containing 3 OS=Macaca mulatta GN=PSD3 PE=4 SV=2	0	198.171	61	22	95	1	1	376	42.5	9.55	324.31	22			protein binding	Pf00169, Pf15410			8	ENSMMUG00000016385.3		0	0.96	0.821	0.733	0.878	0.875	1.027	1.147	-0.06	-0.28	-0.45	-0.19	-0.19	0.04	0.2	0.759078	0.130052	0.0942233	0.362208	0.368263
H9FPZ1	1314	COPA		FALSE	High	Master Protein	H9FPZ1	Coatomer subunit alpha OS=Macaca mulatta GN=COPA PE=2 SV=1	0	198.055	33	32	59	32	1	1224	138.3	7.66	183.71	32	transport	cytoplasm;Golgi;membrane	protein binding;structural molecule activity	Pf00400, Pf04053, Pf06957	719683	COPA	1			0	1.008	1.088	1.057	1.078	1.122	0.999	1.07	0.01	0.12	0.08	0.11	0.17	0	0.1	0.880909	0.8144	0.936703	0.823485	0.738802
G7MME5	-	#N/A		FALSE	High	Master Protein	G7MME5	Exocyst complex component 4 isoform a OS=Macaca mulatta GN=EXOC4 PE=2 SV=1	0	197.948	36	29	60	29	1	974	110.5	6.46	189.89	29	transport			Pf04048	712458	EXOC4	3		Tight junction	0	0.962	0.982	0.926	0.981	0.965	0.961	1.002	-0.06	-0.03	-0.11	-0.03	-0.05	-0.06	0	0.962072	0.995666	0.954354	0.995868	0.991416
H9EUD0	3420	IDH3B		FALSE	High	Master Protein	H9EUD0	Isocitrate dehydrogenase [NAD] subunit, mitochondrial OS=Macaca mulatta GN=IDH3B PE=2 SV=1	0	197.935	59	18	93	1	1	383	41.9	7.59	337.6	18	metabolic process	mitochondrion	catalytic activity;metal ion binding;nucleotide binding	Pf00180	716726	IDH3B	10			0	1.232	1.191	1.172	1.02	1.192	1.055	1.254	0.3	0.25	0.23	0.03	0.25	0.08	0.33	0.838126	0.996961	0.999745	0.992055	0.995321
F7HPP2	29767	TMOD2		FALSE	High	Master Protein	F7HPP2	Neuronal tropomodulin OS=Macaca mulatta GN=TMOD2 PE=2 SV=1	0	197.924	66	19	101	18	1	351	39.5	5.27	365.33	19	cell communication;cell organization and biogenesis;regulation of biological process;response to stimulus		protein binding	Pf03250	694355	TMOD2	7	ENSMMUG00000017432.3		1	0.913	0.915	0.854	0.949	0.88	0.946	0.941	-0.13	-0.13	-0.23	-0.08	-0.18	-0.08	-0.09	0.63014	0.963029	0.683487	0.95407	0.771938
F7AUV0	1434	CSE1L		FALSE	High	Master Protein	F7AUV0	Chromosome segregation 1 like OS=Macaca mulatta GN=CSE1L PE=4 SV=2	0	196.511	32	31	70	31	1	1000	113.6	6.1	230.27	31	transport	cytosol;membrane;nucleus	protein binding	Pf03378, Pf03810, Pf08506			10	ENSMMUG00000019636.3		0	0.983	0.995	0.953	0.972	1.015	0.96	1.047	-0.03	-0.01	-0.07	-0.04	0.02	-0.06	0.07	0.976921	0.98682	0.999078	0.995868	0.957409
I2CYD6	5510	PPP1R7		FALSE	High	Master Protein	I2CYD6	Protein phosphatase 1 regulatory subunit 7 OS=Macaca mulatta GN=PPP1R7 PE=2 SV=1	0	195.391	67	23	85	23	1	360	41.5	4.91	233.79	23			protein binding	Pf12799, Pf13855, Pf14580						0	0.968	1.038	1.092	1.125	1.053	1.049	0.934	-0.05	0.05	0.13	0.17	0.07	0.07	-0.1	0.98155	0.94492	0.832962	0.448083	0.911856
F6ZSA4	9581	PREPL		FALSE	High	Master Protein	F6ZSA4	Prolyl endopeptidase-like OS=Macaca mulatta GN=PREPL PE=2 SV=1	0	195.098	39	23	53	23	1	727	83.9	6.38	187.01	23	metabolic process;regulation of biological process	cytoskeleton;Golgi	catalytic activity	Pf00326, Pf02897	713980	PREPL	13	ENSMMUG00000006311.3		0	1.074	1.153	1.205	1.075	1.077	1.001	0.96	0.1	0.21	0.27	0.1	0.11	0	-0.06	0.438627	0.588492	0.537991	0.887058	0.904587
I0FJU1	2771	GNAI2		FALSE	High	Master Protein	I0FJU1	Guanine nucleotide-binding protein G(I) subunit alpha-2 isoform 1 OS=Macaca mulatta GN=GNAI2 PE=2 SV=1	0	194.999	65	18	120	10	1	355	40.4	5.54	428.75	18	regulation of biological process;response to stimulus		catalytic activity;nucleotide binding;protein binding;signal transducer activity	Pf00025, Pf00503	703780	GNAI2	2		Progesterone-mediated oocyte maturation; Chemokine signaling pathway; Parkinson's disease; Dopaminergic synapse; Sphingolipid signaling pathway; Renin secretion; Regulation of lipolysis in adipocytes; Toxoplasmosis; Estrogen signaling pathway; GABAergic synapse; Chagas disease (American trypanosomiasis); Pathways in cancer; Cholinergic synapse; Morphine addiction; Tight junction; Pertussis; Oxyto…	0	1.098	1.03	1.026	1.016	0.95	1.084	1.017	0.14	0.04	0.04	0.02	-0.07	0.12	0.02	0.17833	0.977079	0.999254	0.998245	0.959644
G7MVM7	-	#N/A		FALSE	High	Master Protein	G7MVM7	Uncharacterized protein OS=Macaca mulatta GN=EGK_17028 PE=4 SV=1	0	194.622	34	22	80	22	1	929	99.2	8.63	286.92	22	regulation of biological process		protein binding							0	0.875	0.918	0.944	1.09	0.936	1.038	0.867	-0.19	-0.12	-0.08	0.12	-0.09	0.05	-0.21	0.187528	0.963586	0.985142	0.734409	0.952069
F7ERJ8	29789	OLA1		FALSE	High	Master Protein	F7ERJ8	Obg-like ATPase 1 OS=Macaca mulatta GN=OLA1 PE=3 SV=2	0	194.349	64	27	103	27	1	416	46.9	8.06	328.33	27	metabolic process	cytoplasm;cytosol;membrane;nucleus	catalytic activity;nucleotide binding;protein binding	Pf01926, Pf02421, Pf06071			12	ENSMMUG00000007092.3		0	0.917	0.838	0.948	0.922	0.87	1.008	0.841	-0.12	-0.25	-0.08	-0.12	-0.2	0.01	-0.25	0.686834	0.574616	0.995432	0.780632	0.700782
F7H4H9	-	#N/A		FALSE	High	Master Protein	F7H4H9	Tyrosine 3-monooxygenase/tryptophan 5-monooxygenase activation protein theta OS=Macaca mulatta GN=YWHAQ PE=3 SV=2	0	193.69	64	16	252	10	1	253	28.4	4.78	777.2	16			protein binding	Pf00244			13	ENSMMUG00000006965.3	Hepatitis B; Hippo signaling pathway; Oocyte meiosis; Epstein-Barr virus infection; PI3K-Akt signaling pathway; Viral carcinogenesis; Cell cycle	0	0.991	0.846	0.866	0.885	0.838	1.037	0.959	-0.01	-0.24	-0.21	-0.18	-0.26	0.05	-0.06	0.949258	0.637686	0.749942	0.447227	0.477706
H9FN19	-	#N/A		FALSE	High	Master Protein	H9FN19	Enoyl-CoA hydratase, mitochondrial OS=Macaca mulatta GN=ECHS1 PE=2 SV=1	0	193.611	63	16	118	1	1	290	31.6	8.4	340.27	16	metabolic process		catalytic activity	Pf00378						0	0.933	0.84	0.801	0.974	0.819	1.082	0.954	-0.1	-0.25	-0.32	-0.04	-0.29	0.11	-0.07	0.60889	0.274105	0.241125	0.916937	0.0515235
F6ZI22	4670	HNRNPM		FALSE	High	Master Protein	F6ZI22	Heterogeneous nuclear ribonucleoprotein M OS=Macaca mulatta GN=HNRNPM PE=4 SV=2	0	193.506	57	35	78	35	1	730	77.5	8.7	254.35	35	metabolic process	membrane;spliceosomal complex	protein binding;RNA binding	Pf00076, Pf11532, Pf11608, Pf13893, Pf14259	711941	HNRNPM	19	ENSMMUG00000018806.3	Spliceosome	0	0.929	1.01	1.008	1.031	1.003	0.949	0.924	-0.11	0.01	0.01	0.04	0	-0.08	-0.11	0.793842	0.963586	0.999745	0.97807	0.978958
H9F9Q8	1501	CTNND2		FALSE	High	Master Protein	H9F9Q8	Catenin delta-2 (Fragment) OS=Macaca mulatta GN=CTNND2 PE=2 SV=1	0	193.373	36	26	61	24	1	963	105	8.73	199.15	26			protein binding	Pf00514						2	1.025	1.047	1.025	1.079	1.071	1.056	1.072	0.04	0.07	0.04	0.11	0.1	0.08	0.1	0.775831	0.937395	0.993546	0.81285	0.874296
F7FEL4	10492	SYNCRIP		FALSE	High	Master Protein	F7FEL4	Uncharacterized protein OS=Macaca mulatta GN=SYNCRIP PE=4 SV=2	0	193.29	46	23	77	1	1	627	69.8	8.6	274.61	23			RNA binding	Pf00076, Pf13893, Pf14259			4	ENSMMUG00000012575.3		15	0.997	0.98	1.054	1.043	1.006	1.061	0.951	0	-0.03	0.08	0.06	0.01	0.09	-0.07	0.924573	0.997238	0.938473	0.972602	0.982784
F6QA37	291	SLC25A4		FALSE	High	Master Protein	F6QA37	ADP/ATP translocase 1 OS=Macaca mulatta GN=SLC25A4 PE=2 SV=1	0	192.932	62	22	143	4	1	298	33	9.76	461.14	22	cell organization and biogenesis;regulation of biological process;transport	membrane;mitochondrion;nucleus	transporter activity	Pf00153	695102	SLC25A4	5	ENSMMUG00000015472.3	Parkinson's disease; Huntington's disease; HTLV-I infection; Calcium signaling pathway; cGMP-PKG signaling pathway	0	0.961	0.967	0.839	0.91	0.974	0.904	1.116	-0.06	-0.05	-0.25	-0.14	-0.04	-0.15	0.16	0.886121	0.963586	0.584591	0.625226	0.962378
F7HB67	23576	DDAH1		FALSE	High	Master Protein	F7HB67	Dimethylarginine dimethylaminohydrolase 1 OS=Macaca mulatta GN=DDAH1 PE=2 SV=1	0	192.588	74	16	100	15	1	285	31.1	5.81	372.72	16	metabolic process;regulation of biological process	mitochondrion	catalytic activity	Pf02274	711395	DDAH1	1	ENSMMUG00000014573.3		1	0.968	0.961	0.929	0.994	0.948	1.002	0.988	-0.05	-0.06	-0.11	-0.01	-0.08	0	-0.02	0.981619	0.997448	0.961714	0.999898	0.980295
F7AQM3	6453	ITSN1		FALSE	High	Master Protein	F7AQM3	Intersectin 1 OS=Macaca mulatta GN=ITSN1 PE=4 SV=2	0	192.551	29	25	59	15	1	1148	129.9	7.69	174.01	25			metal ion binding;protein binding	Pf00018, Pf02050, Pf02463, Pf02841, Pf03148, Pf03938, Pf04111, Pf04502, Pf05557, Pf05667, Pf06818, Pf07653, Pf07946, Pf09726, Pf09731, Pf09756, Pf09798, Pf10174, Pf10186, Pf11559, Pf11600, Pf12128, Pf12718, Pf12763, Pf13863, Pf13868, Pf13904, Pf14523, Pf14604, Pf14915, Pf14943, Pf15346			3	ENSMMUG00000007626.3		10	0.964	0.974	0.997	1.013	1.055	1.003	1.019	-0.05	-0.04	0	0.02	0.08	0	0.03	0.965504	0.997448	0.999745	0.996377	0.888474
F6UGY3	817	CAMK2D		FALSE	High	Master Protein	F6UGY3	Calcium/calmodulin dependent protein kinase II delta OS=Macaca mulatta GN=CAMK2D PE=4 SV=2	0	191.8	45	22	172	3	1	533	60	7.27	518.42	22	cell differentiation;metabolic process;regulation of biological process;response to stimulus	cytoplasm	catalytic activity;nucleotide binding;protein binding	Pf00069, Pf07714, Pf08332, Pf12680, Pf13474, Pf14534	702504	CAMK2D	5	ENSMMUG00000008587.3		14	1.014	1.029	0.913	1.011	1.075	0.995	1.195	0.02	0.04	-0.13	0.02	0.1	-0.01	0.26	0.854729	0.96006	0.926849	0.997098	0.790971
H9Z6T9	645121	ccni2		FALSE	High	Master Protein	H9Z6T9	Septin-8 isoform a OS=Macaca mulatta GN=SEPT8 PE=2 SV=1	0	191.734	54	20	99	1	1	480	55.3	6.28	338.76	20			nucleotide binding	Pf00735						15	1.044	1.102	1.115	1.03	1.048	0.975	0.981	0.06	0.14	0.16	0.04	0.07	-0.04	-0.03	0.606056	0.650352	0.724776	0.992055	0.922517
A0A1D5RK01	2802	GOLGA3		FALSE	High	Master Protein	A0A1D5RK01	Golgin A3 OS=Macaca mulatta GN=GOLGA3 PE=4 SV=1	0	191.707	25	33	45	33	1	1506	167.8	5.48	147.54	33	metabolic process;regulation of biological process		catalytic activity;motor activity;structural molecule activity	Pf00038, Pf01576, Pf02463, Pf04111, Pf05557, Pf07888, Pf09726, Pf12128, Pf12325, Pf13166	694167	GOLGA3	11	ENSMMUG00000031451.2		0	1.058	1.109	1.144	1.093	1.105	1.043	1.022	0.08	0.15	0.19	0.13	0.14	0.06	0.03	0.469595	0.685992	0.673699	0.753445	0.805647
A0A1D5RJ31	10109	ARPC2		FALSE	High	Master Protein	A0A1D5RJ31	Arp2/3 complex 34 kDa subunit OS=Macaca mulatta GN=ARPC2 PE=2 SV=1	0	191.519	77	20	106	20	1	300	34.3	7.36	356.08	20	cell organization and biogenesis;regulation of biological process	cytoplasm;cytoskeleton	protein binding	Pf04045	700536	ARPC2	12	ENSMMUG00000022808.3	Endocytosis; Salmonella infection; Bacterial invasion of epithelial cells; Fc gamma R-mediated phagocytosis; Regulation of actin cytoskeleton	0	0.902	0.789	0.843	0.9	0.814	1.029	0.871	-0.15	-0.34	-0.25	-0.15	-0.3	0.04	-0.2	0.505113	0.219828	0.622786	0.600834	0.292546
G7MVC1	-	#N/A		FALSE	High	Master Protein	G7MVC1	Uncharacterized protein OS=Macaca mulatta GN=EGK_16962 PE=4 SV=1	0	190.499	32	26	76	26	1	1255	135.6	5.06	257.09	26		membrane	metal ion binding	Pf00028, Pf08266, Pf08374						0	1.047	0.853	0.856	0.871	0.806	1.07	0.986	0.07	-0.23	-0.22	-0.2	-0.31	0.1	-0.02	0.567641	0.684876	0.692596	0.317597	0.241303
H9Z4M9	10939	AFG3L2		FALSE	High	Master Protein	H9Z4M9	AFG3-like protein 2 OS=Macaca mulatta GN=AFG3L2 PE=2 SV=1	0	190.451	40	32	74	30	1	800	88.9	8.48	226.41	32	metabolic process;response to stimulus	membrane	catalytic activity;metal ion binding;nucleotide binding	Pf00004, Pf01078, Pf01434, Pf05496, Pf06068, Pf06480, Pf07724, Pf07728, Pf13191, Pf13401						1	0.977	1.039	0.967	1.034	1.11	0.972	1.121	-0.03	0.05	-0.05	0.05	0.15	-0.04	0.16	0.993974	0.934201	0.999745	0.972696	0.573763
F6T9P0	7915	ALDH5A1		FALSE	High	Master Protein	F6T9P0	Aldehyde dehydrogenase 5 family member A1 OS=Macaca mulatta GN=ALDH5A1 PE=3 SV=2	0	190.207	50	20	102	20	1	535	57	7.9	328.59	20	cell organization and biogenesis;metabolic process	mitochondrion	catalytic activity	Pf00171	707902	ALDH5A1	4	ENSMMUG00000019368.3	Alanine, aspartate and glutamate metabolism; Butanoate metabolism; Metabolic pathways	0	0.998	1.012	1.165	0.979	1.07	0.965	0.916	0	0.02	0.22	-0.03	0.1	-0.05	-0.13	0.918182	0.963586	0.540794	0.995868	0.790971
F7GUM4	6904	TBCD		FALSE	High	Master Protein	F7GUM4	Tubulin folding cofactor D OS=Macaca mulatta GN=TBCD PE=4 SV=2	0	189.933	29	24	54	1	1	1129	125.9	6.57	177.46	24	cell organization and biogenesis;metabolic process;regulation of biological process		enzyme regulator activity;protein binding	Pf12612			16	ENSMMUG00000005376.3		0	0.968	1.007	1.517	1.048	1.694	1.007	1.081	-0.05	0.01	0.6	0.07	0.76	0.01	0.11	0.830354	0.885191	0.39299	0.995868	0.0642554
G7MMH7	-	#N/A		FALSE	High	Master Protein	G7MMH7	Protein KNP-I OS=Macaca mulatta GN=EGK_13188 PE=4 SV=1	0	189.849	56	12	75	12	1	268	28	8.34	325.1	12				Pf01965						0	0.921	1.043	0.884	1.082	0.929	0.955	0.967	-0.12	0.06	-0.18	0.11	-0.11	-0.07	-0.05	0.724738	0.919898	0.846669	0.75762	0.941956
F7FRN6	8671	SLC4A4		FALSE	High	Master Protein	F7FRN6	Anion exchange protein OS=Macaca mulatta GN=SLC4A4 PE=3 SV=2	0	189.488	21	19	66	1	1	1109	124.6	6.79	259.14	19	cellular homeostasis;transport	membrane	transporter activity	Pf00359, Pf00955, Pf03606, Pf07565			5	ENSMMUG00000016029.3		19	0.989	0.781	0.679	0.806	0.756	1.021	1.101	-0.02	-0.36	-0.56	-0.31	-0.4	0.03	0.14	0.953791	0.181131	0.00609147	0.0224656	0.0517619
G7MQW9	-	#N/A		FALSE	High	Master Protein	G7MQW9	WAS protein family member 1 OS=Macaca mulatta GN=WASF1 PE=2 SV=1	0	188.847	38	19	92	18	1	559	61.6	6.46	312.06	19	cell growth;cell organization and biogenesis;regulation of biological process;response to stimulus;transport	cytoplasm;cytoskeleton;membrane;mitochondrion	protein binding	Pf02205	699042	WASF1	4	ENSMMUG00000014764.3	Regulation of actin cytoskeleton; Fc gamma R-mediated phagocytosis; Salmonella infection; Adherens junction; Choline metabolism in cancer; Bacterial invasion of epithelial cells	2	0.939	0.862	0.9	0.918	0.993	1.001	1.037	-0.09	-0.21	-0.15	-0.12	-0.01	0	0.05	0.870334	0.743173	0.895015	0.774548	0.983465
A0A1D5Q7K8	-	#N/A		FALSE	High	Master Protein	A0A1D5Q7K8	Serine/threonine-protein phosphatase 2A 55 kDa regulatory subunit B OS=Macaca mulatta GN=PPP2R2A PE=3 SV=1	0	188.795	51	20	73	9	1	459	53.3	6.38	253.79	20	regulation of biological process		enzyme regulator activity;protein binding				8	ENSMMUG00000041905.1		11	0.972	0.934	0.994	0.963	0.948	1.002	0.926	-0.04	-0.1	-0.01	-0.05	-0.08	0	-0.11	0.990982	0.977185	0.999745	0.987659	0.980295
H9EPF9	-	#N/A		FALSE	High	Master Protein	H9EPF9	Heterogeneous nuclear ribonucleoprotein R isoform 2 OS=Macaca mulatta GN=HNRNPR PE=2 SV=1	0	188.685	45	25	73	2	1	633	70.9	8.13	263.4	25			RNA binding	Pf00076, Pf13893, Pf14259	718721	HNRNPR	1			21	0.961	1.039	1.146	1.121	1.098	1.037	0.92	-0.06	0.05	0.2	0.17	0.13	0.05	-0.12	0.954856	0.934817	0.628749	0.451765	0.644269
F6WZ20	3190	HNRNPK		FALSE	High	Master Protein	F6WZ20	Heterogeneous nuclear ribonucleoprotein K OS=Macaca mulatta GN=HNRNPK PE=4 SV=2	0	188.309	54	24	101	1	1	446	49.7	6.06	325.13	24	metabolic process;regulation of biological process		DNA binding;RNA binding	Pf00013, Pf08067, Pf13014, Pf13083			15	ENSMMUG00000018871.3	Spliceosome; Viral carcinogenesis; MicroRNAs in cancer; Herpes simplex infection	0	0.958	0.926	1.02	1.071	0.977	1.108	0.918	-0.06	-0.11	0.03	0.1	-0.03	0.15	-0.12	0.711964	0.737643	0.964321	0.996181	0.679649
F6U7R6	-	#N/A		FALSE	High	Master Protein	F6U7R6	Uncharacterized protein OS=Macaca mulatta GN=MBP PE=4 SV=2	0	188.243	72	19	613	1	1	186	20.2	11.14	2092.95	19			structural molecule activity	Pf01669			18	ENSMMUG00000011333.3		0	1.062	1.362	1.1	1.205	1.167	0.939	1.127	0.09	0.45	0.14	0.27	0.22	-0.09	0.17	0.884073	0.24616	0.999745	0.618747	0.929971
H9G2D7	9732	DOCK4		FALSE	High	Master Protein	H9G2D7	Dedicator of cytokinesis protein 4 OS=Macaca mulatta GN=DOCK4 PE=2 SV=1	0	188.148	21	39	60	34	1	1970	225.5	7.64	171.92	39	regulation of biological process;response to stimulus		protein binding	Pf00018, Pf06920, Pf07653, Pf14429						5	0.962	0.919	1.01	0.968	1.066	1.013	1.016	-0.06	-0.12	0.01	-0.05	0.09	0.02	0.02	0.962832	0.963586	0.999254	0.974813	0.873403
A0A1D5QVF6	8573	CASK		FALSE	High	Master Protein	A0A1D5QVF6	Uncharacterized protein OS=Macaca mulatta GN=CASK PE=3 SV=1	0	188.141	41	29	67	11	1	926	105.1	6.43	218.59	29	metabolic process		catalytic activity;nucleotide binding;protein binding	Pf00018, Pf00069, Pf00595, Pf00625, Pf02828, Pf07653, Pf07714, Pf13180, Pf14604	707428	CASK	X	ENSMMUG00000022578.3		13	0.975	0.999	0.952	1.02	0.972	0.995	0.996	-0.04	0	-0.07	0.03	-0.04	-0.01	-0.01	0.999636	0.984124	0.997337	0.99526	0.999839
F7EV45	7417	VDAC2		FALSE	High	Master Protein	F7EV45	Voltage dependent anion channel 2 OS=Macaca mulatta GN=VDAC2 PE=2 SV=1	0	187.898	69	17	213	17	1	294	31.6	7.55	698.58	17	regulation of biological process;transport	membrane;mitochondrion;nucleus	transporter activity	Pf01459	704257	VDAC2	9	ENSMMUG00000008691.3	Huntington's disease; Parkinson's disease; NOD-like receptor signaling pathway; Calcium signaling pathway; cGMP-PKG signaling pathway; HTLV-I infection	0	1	0.968	0.925	0.94	0.932	0.971	1.008	0	-0.05	-0.11	-0.09	-0.1	-0.04	0.01	0.912874	0.99945	0.954354	0.904267	0.959633
G7MRK4	7407	VARS		FALSE	High	Master Protein	G7MRK4	Valine--tRNA ligase OS=Macaca mulatta GN=VARS PE=2 SV=1	0	187.848	28	28	59	28	1	1264	140.4	7.49	194.73	28	metabolic process;regulation of biological process	cytoplasm;mitochondrion	catalytic activity;nucleotide binding	Pf00043, Pf00133, Pf08264, Pf09334, Pf13603	715537	VARS	4	ENSMMUG00000006828.3		0	1.043	1.098	1.081	1.048	1.108	0.995	1.069	0.06	0.14	0.11	0.07	0.15	-0.01	0.1	0.61598	0.757626	0.895015	0.963399	0.674594
F7E9B2	-	#N/A		FALSE	High	Master Protein	F7E9B2	Copine 6 OS=Macaca mulatta GN=CPNE6 PE=4 SV=2	0	187.719	54	26	84	25	1	613	67.7	5.99	244.47	26	response to stimulus	cytoplasm;membrane		Pf00092, Pf00168, Pf07002, Pf10138			7	ENSMMUG00000007360.2		1	0.917	0.794	0.982	0.881	0.917	1.018	0.856	-0.12	-0.33	-0.03	-0.18	-0.13	0.03	-0.22	0.685744	0.244993	0.999745	0.391589	0.92506
F7H7P1	4704	NDUFA9		FALSE	High	Master Protein	F7H7P1	Uncharacterized protein OS=Macaca mulatta GN=NDUFA9 PE=4 SV=2	0	187.562	57	19	79	19	1	377	42.4	9.6	299.17	19	metabolic process		catalytic activity	Pf01073, Pf01370, Pf04321, Pf05368, Pf13460	721906	NDUFA9	11	ENSMMUG00000020813.3	Alzheimer's disease; Parkinson's disease; Metabolic pathways; Oxidative phosphorylation; Non-alcoholic fatty liver disease (NAFLD); Huntington's disease	0	0.978	1.046	0.853	0.998	0.921	0.932	1.055	-0.03	0.07	-0.23	0	-0.12	-0.1	0.08	0.993298	0.911626	0.658986	0.999898	0.923426
H9EM89	10492	SYNCRIP		FALSE	High	Master Protein	H9EM89	Heterogeneous nuclear ribonucleoprotein Q isoform 6 OS=Macaca mulatta GN=SYNCRIP PE=2 SV=1	0	186.682	48	22	76	1	1	562	62.6	7.56	272.36	22			RNA binding	Pf00076, Pf13893, Pf14259	696756	SYNCRIP	4			0	1.102	1.188	1.265	1.08	1.044	1.002	0.911	0.14	0.25	0.34	0.11	0.06	0	-0.14	0.90256	0.963586	0.904656	0.997098	0.92131
F6XUQ0	-	#N/A		FALSE	High	Master Protein	F6XUQ0	p21 (RAC1) activated kinase 3 OS=Macaca mulatta GN=PAK3 PE=4 SV=2	0	186.395	52	22	68	12	1	580	64.4	5.53	226.98	22	cell organization and biogenesis;metabolic process;regulation of biological process;response to stimulus	cytoplasm	catalytic activity;nucleotide binding;protein binding;signal transducer activity	Pf00069, Pf00786, Pf07714, Pf14531			X	ENSMMUG00000018763.3		2	0.957	0.918	1.025	0.989	0.996	1.03	0.93	-0.06	-0.12	0.04	-0.02	-0.01	0.04	-0.11	0.927714	0.915736	0.999254	0.992055	0.998184
F6YY71	216	ALDH1A1		FALSE	High	Master Protein	F6YY71	Aldehyde dehydrogenase 1 family member A1 OS=Macaca mulatta GN=ALDH1A1 PE=2 SV=1	0	186.257	47	21	73	18	1	501	54.8	6.92	246.25	21	metabolic process	cytosol	catalytic activity	Pf00171, Pf05893, Pf07368	702598	ALDH1A1	15	ENSMMUG00000013303.3		0	0.948	1.113	1.128	1.171	1.129	0.998	0.948	-0.08	0.15	0.17	0.23	0.17	0	-0.08	0.904857	0.654267	0.716937	0.203241	0.628414
F6PPK1	50488	MINK1		FALSE	High	Master Protein	F6PPK1	Misshapen like kinase 1 OS=Macaca mulatta GN=MINK1 PE=2 SV=2	0	186.174	27	31	82	19	1	1303	146.7	7.46	248.49	31	cell organization and biogenesis;metabolic process;regulation of biological process;response to stimulus	cytoplasm;Golgi	catalytic activity;nucleotide binding;signal transducer activity	Pf00069, Pf00780, Pf07714, Pf14531	721582	MINK1	16	ENSMMUG00000002404.3		11	0.928	0.885	0.892	0.955	0.984	1.002	1.024	-0.11	-0.18	-0.17	-0.07	-0.02	0	0.03	0.783275	0.873916	0.878133	0.971006	0.99437
G7NT92	-	#N/A		FALSE	High	Master Protein	G7NT92	Uncharacterized protein OS=Macaca mulatta GN=EGK_20872 PE=3 SV=1	0	186.097	44	19	101	7	1	447	51.1	7.52	332.06	19			nucleotide binding	Pf00735						0	1.185	1.339	1.047	1.186	1.019	1.049	1.154	0.25	0.42	0.07	0.25	0.03	0.07	0.21	0.0254036	0.0989763	0.999745	0.393344	0.997715
A0A1D5RDE4	-	#N/A		FALSE	High	Master Protein	A0A1D5RDE4	V-type proton ATPase subunit OS=Macaca mulatta GN=ATP6V0D1 PE=3 SV=1	0	186.066	49	17	113	17	1	392	44.6	5.19	384.46	17	transport		transporter activity	Pf01992			20	ENSMMUG00000029105.2		0	0.914	0.859	0.832	0.99	0.922	1.054	1.012	-0.13	-0.22	-0.26	-0.02	-0.12	0.08	0.02	0.652136	0.726357	0.549627	0.997098	0.935291
H9FRI4	22930	RAB3GAP1		FALSE	High	Master Protein	H9FRI4	RAB3 GTPase activating protein catalytic subunit 1 OS=Macaca mulatta GN=RAB3GAP1 PE=2 SV=1	0	185.182	36	33	64	33	1	982	110.7	5.55	199.58	33	regulation of biological process		enzyme regulator activity	Pf13890	708191	RAB3GAP1	12	ENSMMUG00000014630.3		0	1.002	1.028	0.957	1.044	0.994	1.018	1.041	0	0.04	-0.06	0.06	-0.01	0.03	0.06	0.90576	0.963161	0.999745	0.97192	0.994379
H9FY84	-	#N/A		FALSE	High	Master Protein	H9FY84	Seryl-tRNA synthetase, cytoplasmic OS=Macaca mulatta GN=SARS PE=2 SV=1	0	185.11	47	21	88	21	1	514	58.8	6.32	291.56	21	metabolic process	cytoplasm	catalytic activity;nucleotide binding	Pf00587, Pf02403						0	0.962	0.99	1.019	0.986	1.029	0.958	0.971	-0.06	-0.01	0.03	-0.02	0.04	-0.06	-0.04	0.962832	0.988744	0.995736	0.997098	0.932739
I0FLC3	4048	LTA4H		FALSE	High	Master Protein	I0FLC3	Leukotriene A(4) hydrolase OS=Macaca mulatta GN=LTA4H PE=2 SV=1	0	184.992	43	23	63	22	1	611	69.3	6.18	210.74	23	metabolic process	cytoplasm;cytosol;nucleus	catalytic activity;metal ion binding;RNA binding	Pf01433, Pf09127, Pf13485	713038	LTA4H	11	ENSMMUG00000009312.3	Arachidonic acid metabolism; Metabolic pathways	1	0.953	0.955	1.023	0.995	0.961	0.993	0.896	-0.07	-0.07	0.03	-0.01	-0.06	-0.01	-0.16	0.922857	0.996961	0.98871	0.999898	0.99437
H9FU76	-	#N/A		FALSE	High	Master Protein	H9FU76	Kinesin light chain 1 isoform 2 OS=Macaca mulatta GN=KLC1 PE=2 SV=1	0	184.77	54	29	74	20	1	564	64.3	6.3	259.36	29			catalytic activity;motor activity;protein binding	Pf08317, Pf09311, Pf13374, Pf13414, Pf13424, Pf14559	695677	KLC1	7			7	0.984	1.016	0.99	1.06	1.02	1.026	1.015	-0.02	0.02	-0.02	0.08	0.03	0.04	0.02	0.970126	0.963586	0.999745	0.869029	0.948983
H9FT57	2782	GNB1		FALSE	High	Master Protein	H9FT57	Guanine nucleotide-binding protein G(I)/G(S)/G(T) subunit beta-1 OS=Macaca mulatta GN=GNB1 PE=2 SV=1	0	184.663	54	13	193	2	1	340	37.3	6.18	683.33	13	regulation of biological process;response to stimulus		protein binding	Pf00400						0	1.113	1.125	1.184	0.994	1.102	0.984	1.036	0.15	0.17	0.24	-0.01	0.14	-0.02	0.05	0.593839	0.972791	0.914368	0.968141	0.995972
F7GUA1	-	#N/A		FALSE	High	Master Protein	F7GUA1	Uncharacterized protein OS=Macaca mulatta PE=3 SV=2	0	184.527	41	23	142	4	1	456	50.4	9.79	452.65	23	cell organization and biogenesis;transport	membrane	transporter activity	Pf00153			X	ENSMMUG00000020282.3	Huntington's disease; Calcium signaling pathway; Parkinson's disease; HTLV-I infection; cGMP-PKG signaling pathway	3	1.034	0.996	0.901	0.947	0.897	0.982	1.029	0.05	-0.01	-0.15	-0.08	-0.16	-0.03	0.04	0.841907	0.997448	0.895015	0.850799	0.802454
G7NE48	-	#N/A		FALSE	High	Master Protein	G7NE48	Uncharacterized protein OS=Macaca mulatta GN=EGK_06591 PE=3 SV=1	0	184.424	52	16	54	1	1	511	55.4	7.15	199.12	16	metabolic process		catalytic activity	Pf00171						0	1.129	0.995	1.156	0.905	0.922	1.027	0.9	0.17	-0.01	0.21	-0.14	-0.12	0.04	-0.15	0.90256	0.79511	0.999745	0.653979	0.409829
F7EID7	22895	RPH3A		FALSE	High	Master Protein	F7EID7	Rabphilin 3A OS=Macaca mulatta GN=RPH3A PE=4 SV=2	0	184.395	46	26	62	26	1	694	76.8	8.34	204.86	26	regulation of biological process;response to stimulus;transport	membrane	metal ion binding;protein binding	Pf00130, Pf00168, Pf02318, Pf05715	712197	RPH3A	11	ENSMMUG00000012778.3		0	0.989	1.126	0.733	1.231	0.892	1.081	1.203	-0.02	0.17	-0.45	0.3	-0.16	0.11	0.27	0.954205	0.5097	0.0506664	0.0194805	0.817302
F7DC75	1428	CRYM		FALSE	High	Master Protein	F7DC75	Crystallin mu OS=Macaca mulatta GN=CRYM PE=2 SV=1	0	184.272	57	14	115	14	1	314	33.8	5.06	394.42	14	metabolic process;regulation of biological process;transport	cytoplasm;cytosol;mitochondrion;nucleus	catalytic activity;nucleotide binding;protein binding	Pf01488, Pf02423, Pf03446, Pf03807	697588	CRYM	20	ENSMMUG00000016764.3		0	1.042	0.858	0.98	0.844	0.923	1.025	0.981	0.06	-0.22	-0.03	-0.24	-0.12	0.04	-0.03	0.625544	0.725266	0.999745	0.130969	0.940284
A0A1D5QIL8	830	CAPZA2		FALSE	High	Master Protein	A0A1D5QIL8	Capping actin protein of muscle Z-line alpha subunit 2 OS=Macaca mulatta GN=CAPZA2 PE=3 SV=1	0	184.206	68	13	88	11	1	294	33.3	7.21	359.31	13	cell organization and biogenesis;regulation of biological process		protein binding	Pf01267			3	ENSMMUG00000006784.3		2	1.006	0.98	1.043	1.036	0.946	1.064	0.913	0.01	-0.03	0.06	0.05	-0.08	0.09	-0.13	0.893384	0.997448	0.956186	0.987659	0.964273
H9G200	9378	NRXN1		FALSE	High	Master Protein	H9G200	Neurexin 1 OS=Macaca mulatta GN=NRXN1 PE=2 SV=1	0	184.205	24	30	55	23	1	1507	165.4	5.96	180.75	30	cell communication;cell organization and biogenesis;regulation of biological process;response to stimulus;transport	cell surface;endoplasmic reticulum;membrane	protein binding	Pf00008, Pf00054, Pf02210, Pf13385	619185	NRXN1	13	ENSMMUG00000038179.1		4	0.943	0.921	0.807	1.008	0.922	1.033	1.078	-0.08	-0.12	-0.31	0.01	-0.12	0.05	0.11	0.886386	0.963586	0.363927	0.997098	0.921078
H9Z8E0	3295	HSD17B4		FALSE	High	Master Protein	H9Z8E0	Hydroxysteroid 17-beta dehydrogenase 4 OS=Macaca mulatta GN=HSD17B4 PE=2 SV=1	0	184.113	42	24	54	24	1	735	79.5	8.69	182.75	24	metabolic process		catalytic activity	Pf00106, Pf01575, Pf02036, Pf08659, Pf13452, Pf13561, Pf14864	698369	HSD17B4	6	ENSMMUG00000017685.3	Peroxisome; Metabolic pathways; Primary bile acid biosynthesis	0	1.02	1.131	1.052	1.083	1.031	0.976	1	0.03	0.18	0.07	0.12	0.04	-0.03	0	0.815669	0.561709	0.949588	0.7871	0.970181
A0A1D5Q5T6	23392	KIAA0368		FALSE	High	Master Protein	A0A1D5Q5T6	KIAA0368 OS=Macaca mulatta GN=KIAA0368 PE=4 SV=1	0	183.761	22	32	50	32	1	2013	222.4	8.5	133.39	32	cell organization and biogenesis		protein binding;structural molecule activity	Pf12755, Pf13001			15	ENSMMUG00000016315.3		0	1.013	0.993	0.952	0.972	0.977	0.992	1.04	0.02	-0.01	-0.07	-0.04	-0.03	-0.01	0.06	0.921093	0.996961	0.97893	0.969856	0.982222
F6R3X6	4735	43345		FALSE	High	Master Protein	F6R3X6	Septin 2 OS=Macaca mulatta GN=SEPT2 PE=3 SV=2	0	183.708	58	19	93	19	1	396	45.5	7.2	337.63	19	cell division;regulation of biological process;response to stimulus	cytoplasm;cytoskeleton;cytosol;nucleus	nucleotide binding;protein binding	Pf00071, Pf00735, Pf01926	717682	SEPT2	12	ENSMMUG00000004736.3	Bacterial invasion of epithelial cells	0	0.984	1.034	1.024	0.984	1.072	0.936	1.03	-0.02	0.05	0.03	-0.02	0.1	-0.1	0.04	0.972632	0.94492	0.987049	0.995868	0.781987
F7H5D7	2947	GSTM3		FALSE	High	Master Protein	F7H5D7	Glutathione S-transferase OS=Macaca mulatta GN=GSTM3 PE=2 SV=1	0	183.489	78	20	95	18	1	225	26.6	5.54	302.88	20	metabolic process;response to stimulus	cytoplasm;nucleus	catalytic activity;protein binding	Pf00043, Pf02798, Pf14497	700303	GSTM3	1	ENSMMUG00000008029.3	Drug metabolism - cytochrome P450; Chemical carcinogenesis; Platinum drug resistance; Glutathione metabolism; Metabolism of xenobiotics by cytochrome P450	2	0.99	1.196	0.98	1.177	0.966	0.974	0.976	-0.01	0.26	-0.03	0.24	-0.05	-0.04	-0.04	0.951916	0.183013	0.999745	0.114382	0.995972
A0A1D5Q6W9	6507	SLC1A3		FALSE	High	Master Protein	A0A1D5Q6W9	Amino acid transporter OS=Macaca mulatta GN=SLC1A3 PE=2 SV=1	0	183.276	21	11	164	9	1	542	59.5	8.16	538.46	11	transport	membrane	transporter activity	Pf00375	701109	SLC1A3	6	ENSMMUG00000006202.3	Glutamatergic synapse	2	1.025	0.781	0.901	0.842	0.962	1.106	1.095	0.04	-0.36	-0.15	-0.25	-0.06	0.15	0.13	0.775729	0.18049	0.895015	0.122957	0.994379
A0A1D5QPT5	9414	TJP2		FALSE	High	Master Protein	A0A1D5QPT5	Tight junction protein 2 OS=Macaca mulatta GN=TJP2 PE=3 SV=1	0	183.102	30	33	68	1	1	1192	134.2	8.18	218.78	33			protein binding	Pf00595, Pf00625, Pf07653, Pf13180	699586	LOC699586; TJP2	15	ENSMMUG00000003780.3	Tight junction	28	1.007	1.154	1.02	1.076	1.194	0.939	1.179	0.01	0.21	0.03	0.11	0.26	-0.09	0.24	0.891558	0.363636	0.995736	0.778327	0.167509
A0A1D5Q5P4	57553	MICAL3		FALSE	High	Master Protein	A0A1D5Q5P4	Microtubule associated monooxygenase, calponin and LIM domain containing 3 OS=Macaca mulatta GN=MICAL3 PE=4 SV=1	0	182.14	21	39	49	38	1	2063	231	5.76	149.26	39	metabolic process;transport		catalytic activity;metal ion binding;nucleotide binding;protein binding	Pf00307, Pf00412, Pf00890, Pf01266, Pf01494, Pf03486, Pf07992, Pf11971, Pf12130, Pf13450			10	ENSMMUG00000020802.3		1	1.003	1.094	0.981	1.099	1.145	1.007	1.169	0	0.13	-0.03	0.14	0.19	0.01	0.23	0.918535	0.802816	0.999745	0.753509	0.642603
F6W941	6520	SLC3A2		FALSE	High	Master Protein	F6W941	Solute carrier family 3 member 2 OS=Macaca mulatta GN=SLC3A2 PE=4 SV=2	0	181.938	36	16	68	16	1	631	68.2	5.05	253.26	16	metabolic process	cytosol;membrane;nucleus	catalytic activity	Pf00128			14	ENSMMUG00000020354.3		0	0.988	0.912	0.941	0.948	0.945	1.026	0.992	-0.02	-0.13	-0.09	-0.08	-0.08	0.04	-0.01	0.962832	0.96006	0.977002	0.899632	0.963957
F6V1H3	93185	IGSF8		FALSE	High	Master Protein	F6V1H3	Immunoglobulin superfamily member 8 OS=Macaca mulatta GN=IGSF8 PE=4 SV=2	0	181.82	37	18	82	18	1	614	65.1	7.84	301.03	18		membrane		Pf07686	720186	LOC720186; IGSF8	1	ENSMMUG00000031542.2		0	1.033	1.05	0.847	1.06	0.86	1.043	1.049	0.05	0.07	-0.24	0.08	-0.22	0.06	0.07	0.718912	0.90666	0.682275	0.890086	0.599243
A0A1D5R5B2	5413	43348		FALSE	High	Master Protein	A0A1D5R5B2	Septin 5 OS=Macaca mulatta GN=SEPT5 PE=3 SV=1	0	181.475	48	18	94	16	1	378	43.8	6.67	350.2	18	regulation of biological process;response to stimulus		catalytic activity;nucleotide binding	Pf00071, Pf00735, Pf03193	712041	SEPT5	10	ENSMMUG00000017134.2		0	0.93	1.026	0.912	1.087	0.984	0.985	1.004	-0.1	0.04	-0.13	0.12	-0.02	-0.02	0.01	0.805128	0.959053	0.925826	0.730119	0.995972
A0A1D5QA62	7430	EZR		FALSE	High	Master Protein	A0A1D5QA62	Ezrin OS=Macaca mulatta GN=EZR PE=4 SV=1	0	181.339	46	31	89	18	1	596	70.7	6.1	300.69	31		cytoskeleton	protein binding	Pf00373, Pf00769, Pf09379, Pf09380			4	ENSMMUG00000019457.3		2	0.916	1.053	1.037	1.122	1.056	0.976	0.933	-0.13	0.07	0.05	0.17	0.08	-0.03	-0.1	0.650999	0.919286	0.972268	0.50441	0.936361
F6R7X5	84823	LMNB2		FALSE	High	Master Protein	F6R7X5	Lamin B2 OS=Macaca mulatta GN=LMNB2 PE=3 SV=2	0	181.25	48	32	81	28	1	621	69.9	5.54	252.59	32		nucleus	catalytic activity;motor activity;structural molecule activity	Pf00038, Pf00932, Pf01576, Pf12128	100426602	LMNB2	19	ENSMMUG00000001192.3	Apoptosis	4	0.993	1.081	1.024	1.047	0.985	0.962	0.955	-0.01	0.11	0.03	0.07	-0.02	-0.06	-0.07	0.941614	0.764991	0.986158	0.933167	0.99437
H9YYL9	645121	ccni2		FALSE	High	Master Protein	H9YYL9	Septin-8 isoform b OS=Macaca mulatta GN=SEPT8 PE=2 SV=1	0	181.233	61	20	91	1	1	429	49.8	6.11	306.42	20			nucleotide binding	Pf00735						0	1.09	1.022	1.129	1.105	1.032	1.179	0.997	0.12	0.03	0.18	0.14	0.05	0.24	0	0.977534	0.915736	0.999745	0.995868	0.81814
F6VW58	9373	PLAA		FALSE	High	Master Protein	F6VW58	Phospholipase A-2-activating protein OS=Macaca mulatta GN=PLAA PE=2 SV=1	0	181.128	46	31	54	31	1	795	87.2	6.37	158.39	31	cellular homeostasis;metabolic process	cytoplasm;nucleus	protein binding	Pf00400, Pf08324, Pf09070	707876	PLAA	15		Protein processing in endoplasmic reticulum	0	0.982	0.986	0.888	0.971	1.001	0.968	1.107	-0.03	-0.02	-0.17	-0.04	0	-0.05	0.15	0.976757	0.996961	0.858586	0.97807	0.995972
H9FXE8	-	#N/A		FALSE	High	Master Protein	H9FXE8	26S protease regulatory subunit 7 isoform 1 OS=Macaca mulatta GN=PSMC2 PE=2 SV=1	0	180.758	68	26	84	25	1	433	48.6	5.95	276.68	26	cell differentiation;metabolic process;regulation of biological process	cytoplasm;cytosol;membrane;nucleus;proteasome	catalytic activity;nucleotide binding;protein binding	Pf00004, Pf00158, Pf07724, Pf07726, Pf07728, Pf13191, Pf13401	722117	LOC722117; PSMC2	3	ENSMMUG00000003432.3	Epstein-Barr virus infection; Proteasome	0	0.991	1.012	0.967	0.994	0.954	0.974	0.978	-0.01	0.02	-0.05	-0.01	-0.07	-0.04	-0.03	0.947837	0.963586	0.999745	0.999898	0.988446
H9FWM4	55236	UBA6		FALSE	High	Master Protein	H9FWM4	Ubiquitin-like modifier-activating enzyme 6 OS=Macaca mulatta GN=UBA6 PE=2 SV=1	0	180.371	39	32	60	32	1	1052	117.9	6.16	174.65	32	metabolic process;response to stimulus	cytoplasm	catalytic activity	Pf00899, Pf02134, Pf09358, Pf10585	711751	UBA6	5	ENSMMUG00000003776.3	Ubiquitin mediated proteolysis	0	1.004	1.055	1.066	1.003	1.089	0.954	1.026	0.01	0.08	0.09	0	0.12	-0.07	0.04	0.90256	0.916822	0.917715	0.999506	0.790971
F7HS59	-	#N/A		FALSE	High	Master Protein	F7HS59	Glyceraldehyde-3-phosphate dehydrogenase OS=Macaca mulatta PE=3 SV=2	0	180.246	36	11	192	1	1	335	35.8	8.27	741.01	11	metabolic process		catalytic activity;nucleotide binding	Pf00044, Pf02800			12	ENSMMUG00000006443.3		0	1.352	1.242	1.637	1.071	1.11	1.166	0.917	0.44	0.31	0.71	0.1	0.15	0.22	-0.13	0.324025	0.963586	0.193985	0.999898	0.959633
H9G098	817	CAMK2D		FALSE	High	Master Protein	H9G098	Calcium/calmodulin-dependent protein kinase type II subunit delta isoform 2 OS=Macaca mulatta GN=CAMK2D PE=2 SV=1	0	179.729	43	20	168	1	1	478	54.1	7.12	504.17	20	metabolic process		catalytic activity;nucleotide binding;protein binding	Pf00069, Pf07714, Pf08332, Pf13474, Pf14534	702504	CAMK2D	5			0	1.114	1.057	1.05	0.857	1.074	0.903	1.138	0.16	0.08	0.07	-0.22	0.1	-0.15	0.19	0.898298	0.963586	0.985142	0.24203	0.960801
H9FQN9	-	#N/A		FALSE	High	Master Protein	H9FQN9	Aldo-keto reductase family 1 member C1 OS=Macaca mulatta GN=AKR1C1 PE=2 SV=1	0	179.693	66	17	81	10	1	323	36.9	8.07	269.68	17	metabolic process		catalytic activity	Pf00248	711198	AKR1C1	9	ENSMMUG00000023282.3	Steroid hormone biosynthesis; Metabolism of xenobiotics by cytochrome P450	3	1.015	1.151	1.036	1.146	0.973	1.011	0.953	0.02	0.2	0.05	0.2	-0.04	0.02	-0.07	0.83843	0.457857	0.968402	0.344605	0.993186
A0A1D5Q9J1	-	#N/A		FALSE	High	Master Protein	A0A1D5Q9J1	DEAD-box helicase 3, X-linked OS=Macaca mulatta GN=DDX3X PE=3 SV=1	0	179.159	41	28	62	2	1	733	81.4	8.18	197.22	28			catalytic activity;nucleotide binding	Pf00270, Pf00271, Pf04851			X	ENSMMUG00000017569.3		22	1.008	1.091	1.122	1.065	1.021	0.985	0.918	0.01	0.13	0.17	0.09	0.03	-0.02	-0.12	0.884944	0.721579	0.725604	0.845803	0.947552
H9FUD1	4008	LMO7		FALSE	High	Master Protein	H9FUD1	LIM domain only protein 7 isoform 2 OS=Macaca mulatta GN=LMO7 PE=2 SV=1	0	179.074	29	34	55	33	1	1385	158.3	6.23	163.12	34	regulation of biological process		protein binding	Pf00595, Pf13180						0	1.018	1.147	0.984	1.145	1.012	1.016	1.046	0.03	0.2	-0.02	0.2	0.02	0.02	0.07	0.815746	0.46179	0.999745	0.367127	0.992495
F7BRJ0	387104	SOGA3		FALSE	High	Master Protein	F7BRJ0	Uncharacterized protein OS=Macaca mulatta GN=SOGA3 PE=4 SV=1	0	178.921	35	30	59	29	1	947	103.1	6.06	181.52	30	metabolic process;regulation of biological process	membrane		Pf04111, Pf10174, Pf10186, Pf11180, Pf11365	715731	LOC715731; SOGA3	4	ENSMMUG00000010611.3		1	0.984	1.007	0.895	1.042	0.946	1.017	1.039	-0.02	0.01	-0.16	0.06	-0.08	0.02	0.06	0.972529	0.96782	0.895015	0.963399	0.979229
I2CYF4	10521	DDX17		FALSE	High	Master Protein	I2CYF4	Putative ATP-dependent RNA helicase DDX17 isoform 3 OS=Macaca mulatta GN=DDX17 PE=2 SV=1	0	178.903	40	25	71	20	1	731	80.4	8.37	206.65	25			catalytic activity;nucleotide binding	Pf00270, Pf00271						0	0.999	1.065	1.038	1.015	0.973	0.951	0.937	0	0.09	0.05	0.02	-0.04	-0.07	-0.09	0.917984	0.88292	0.966213	0.997098	0.993186
G7NI50	-	#N/A		FALSE	High	Master Protein	G7NI50	Rabaptin-5 OS=Macaca mulatta GN=EGK_08073 PE=4 SV=1	0	178.605	35	29	55	29	1	900	103.8	5.02	170.7	29	metabolic process;regulation of biological process;transport	endosome	enzyme regulator activity;protein binding	Pf03528, Pf04111, Pf09311, Pf09726, Pf12128, Pf13949						0	1.013	0.954	0.986	1.011	0.966	1.073	0.992	0.02	-0.07	-0.02	0.02	-0.05	0.1	-0.01	0.862002	0.996961	0.999745	0.997098	0.994004
H9FZ07	-	#N/A		FALSE	High	Master Protein	H9FZ07	Threonyl-tRNA synthetase OS=Macaca mulatta GN=TARS PE=2 SV=1	0	178.261	47	29	68	28	1	723	83.4	6.67	217.82	29	metabolic process	cytoplasm	catalytic activity;nucleotide binding	Pf00587, Pf02824, Pf03129, Pf07973	701519	LOC701519	6	ENSMMUG00000016224.3	Aminoacyl-tRNA biosynthesis	1	0.976	0.96	1.033	0.99	1.099	1.007	1.039	-0.03	-0.06	0.05	-0.01	0.14	0.01	0.05	0.998587	0.997448	0.971175	0.997098	0.634819
F7EFE2	51382	ATP6V1D		FALSE	High	Master Protein	F7EFE2	ATPase H+ transporting V1 subunit D OS=Macaca mulatta GN=ATP6V1D PE=2 SV=1	0	178.094	57	18	84	18	1	247	28.2	9.36	286.19	18	cell organization and biogenesis;transport	membrane	catalytic activity;transporter activity	Pf01813	710240	ATP6V1D	7	ENSMMUG00000021418.3	Metabolic pathways; Synaptic vesicle cycle; Phagosome; Collecting duct acid secretion; Oxidative phosphorylation; Rheumatoid arthritis; mTOR signaling pathway	0	1.022	1.007	0.999	0.925	0.847	0.94	0.867	0.03	0.01	0	-0.11	-0.24	-0.09	-0.21	0.800642	0.980774	0.999745	0.762227	0.536396
G7NC55	10072	DPP3		FALSE	High	Master Protein	G7NC55	Dipeptidyl peptidase 3 OS=Macaca mulatta GN=DPP3 PE=2 SV=1	0	178.001	43	24	55	24	1	737	82.5	5.07	198.33	24	metabolic process	cytoplasm;cytosol;membrane	catalytic activity;metal ion binding	Pf03571			14	ENSMMUG00000031207.2		0	1.004	0.995	1.033	0.984	1.027	0.993	0.999	0.01	-0.01	0.05	-0.02	0.04	-0.01	0	0.894427	0.995151	0.974595	0.995868	0.979229
G7N440	-	#N/A		FALSE	High	Master Protein	G7N440	NADH-cytochrome b5 reductase OS=Macaca mulatta GN=EGK_03116 PE=3 SV=1	0	177.911	63	15	66	15	1	327	36.9	7.52	231.43	15	metabolic process		catalytic activity	Pf00175, Pf00970						0	0.995	0.925	0.987	0.986	1.047	1.06	1.055	-0.01	-0.11	-0.02	-0.02	0.07	0.08	0.08	0.933691	0.963586	0.999745	0.995868	0.919998
F7E1H2	7514	XPO1		FALSE	High	Master Protein	F7E1H2	Exportin-1 OS=Macaca mulatta GN=XPO1 PE=2 SV=2	0	177.606	32	28	63	28	1	1071	123.3	6.06	196.96	28	regulation of biological process;transport	chromosome;cytoplasm;cytosol;membrane;nucleus	protein binding;transporter activity	Pf03810, Pf08389, Pf08767	718063	XPO1	13	ENSMMUG00000006941.3		0	1.016	1.035	1.041	0.998	1.071	0.98	1.046	0.02	0.05	0.06	0	0.1	-0.03	0.06	0.831839	0.96006	0.966213	0.997098	0.900638
A0A1D5Q4L1	1739	DLG1		FALSE	High	Master Protein	A0A1D5Q4L1	Uncharacterized protein OS=Macaca mulatta GN=DLG1 PE=3 SV=1	0	177.587	38	26	47	2	1	800	88.4	6.4	174.09	26			protein binding	Pf00018, Pf00595, Pf00625, Pf07653, Pf10600, Pf13180	709572	DLG1	2	ENSMMUG00000016585.3		10	1.095	1.195	1.098	1.143	1.095	1.047	1.091	0.13	0.26	0.14	0.19	0.13	0.07	0.13	0.455147	0.645287	0.961226	0.680176	0.944578
F6QKE9	23500	DAAM2		FALSE	High	Master Protein	F6QKE9	Dishevelled associated activator of morphogenesis 2 OS=Macaca mulatta GN=DAAM2 PE=4 SV=2	0	177.467	31	30	65	26	1	1077	124.6	6.77	199.68	30	cell organization and biogenesis		protein binding	Pf02181, Pf06367, Pf06371	719553	DAAM2	4	ENSMMUG00000019072.3	Wnt signaling pathway	3	1.074	1.221	1.033	1.032	1.078	0.907	1.121	0.1	0.29	0.05	0.05	0.11	-0.14	0.16	0.291115	0.111943	0.971175	0.988587	0.781623
H9EWH0	8803	SUCLA2		FALSE	High	Master Protein	H9EWH0	Succinate--CoA ligase [ADP-forming] subunit beta, mitochondrial OS=Macaca mulatta GN=SUCLA2 PE=2 SV=1	0	177.122	56	23	102	23	1	463	50	6.8	335.76	23	metabolic process	mitochondrion	catalytic activity;metal ion binding;nucleotide binding	Pf00549, Pf01071, Pf02222, Pf08442, Pf13549	704434	SUCLA2	17	ENSMMUG00000007539.3	Metabolic pathways; Carbon metabolism; Citrate cycle (TCA cycle); Propanoate metabolism	0	0.971	1.004	0.975	1.003	0.939	0.971	0.935	-0.04	0.01	-0.04	0	-0.09	-0.04	-0.1	0.99072	0.974703	0.999745	0.997098	0.971003
F6TQR0	5860	QDPR		FALSE	High	Master Protein	F6TQR0	Quinoid dihydropteridine reductase OS=Macaca mulatta GN=QDPR PE=4 SV=1	0	176.922	54	11	128	11	1	243	25.8	7.37	468.86	11	metabolic process		catalytic activity		714966	LOC714966; QDPR	5	ENSMMUG00000005730.3	Folate biosynthesis; Metabolic pathways	0	1.035	1.194	1.217	1.123	1.134	0.974	0.965	0.05	0.26	0.28	0.17	0.18	-0.04	-0.05	0.697698	0.189106	0.304423	0.405386	0.446919
I2CX04	3915	LAMC1		FALSE	High	Master Protein	I2CX04	Laminin subunit gamma-1 OS=Macaca mulatta GN=LAMC1 PE=2 SV=1	0	176.834	23	31	50	31	1	1608	177.5	5.15	152.91	31	cell organization and biogenesis;regulation of biological process		catalytic activity;motor activity;protein binding	Pf00052, Pf00053, Pf00055, Pf00261, Pf01576, Pf05262, Pf05483, Pf05557, Pf05667, Pf05701, Pf06008, Pf08317, Pf10174, Pf11068, Pf12795, Pf13166, Pf13514, Pf13868						0	1.107	1.296	1.34	1.034	1.165	0.883	0.962	0.15	0.37	0.42	0.05	0.22	-0.18	-0.06	0.10058	0.0199564	0.0429075	0.995868	0.516337
G7N1R7	-	#N/A		FALSE	High	Master Protein	G7N1R7	Putative G-protein coupled receptor 158 OS=Macaca mulatta GN=EGK_19529 PE=4 SV=1	0	176.807	30	27	45	27	1	1211	134.9	8.06	139.85	27	regulation of biological process;response to stimulus	membrane	receptor activity;signal transducer activity	Pf00003, Pf14897						0	1.037	1.126	0.985	1.044	1.021	0.961	1.075	0.05	0.17	-0.02	0.06	0.03	-0.06	0.1	0.802896	0.789969	0.999745	0.992055	0.992029
G7MW56	-	#N/A		FALSE	High	Master Protein	G7MW56	Uncharacterized protein OS=Macaca mulatta GN=EGK_18543 PE=3 SV=1	0	176.776	54	23	68	23	1	475	53.5	5.9	207.82	23	metabolic process	cytoplasm	catalytic activity;nucleotide binding	Pf00458, Pf00579						0	0.908	0.903	0.97	1.03	0.969	1.036	0.907	-0.14	-0.15	-0.04	0.04	-0.05	0.05	-0.14	0.578426	0.937617	0.999745	0.981178	0.997715
F6RIX6	7533	YWHAH		FALSE	High	Master Protein	F6RIX6	14-3-3 protein eta OS=Macaca mulatta GN=YWHAH PE=2 SV=1	0	176.557	68	17	243	13	1	246	28.2	4.84	729.37	17	metabolic process;regulation of biological process;response to stimulus;transport	cytoplasm;membrane	protein binding	Pf00244	717016	YWHAH	10	ENSMMUG00000009945.3	PI3K-Akt signaling pathway; Hippo signaling pathway; Viral carcinogenesis; Oocyte meiosis; Epstein-Barr virus infection; Cell cycle	1	1.02	0.847	1.014	0.88	0.865	1.06	0.87	0.03	-0.24	0.02	-0.18	-0.21	0.08	-0.2	0.814262	0.648025	0.999254	0.400724	0.662691
G7NLB5	7001	PRDX2		FALSE	High	Master Protein	G7NLB5	Peroxiredoxin-2 OS=Macaca mulatta GN=PRDX2 PE=2 SV=1	0	176.411	72	17	98	16	1	198	21.9	5.97	372.06	17	cellular homeostasis;metabolic process;regulation of biological process;response to stimulus		antioxidant activity;catalytic activity	Pf00578, Pf08534, Pf10417	716665	PRDX2	19			1	1.006	0.905	1.019	0.883	0.875	0.982	0.864	0.01	-0.14	0.03	-0.18	-0.19	-0.03	-0.21	0.893002	0.94492	0.995444	0.429684	0.73754
F7EEB8	7175	TPR		FALSE	High	Master Protein	F7EEB8	Translocated promoter region, nuclear basket protein OS=Macaca mulatta GN=TPR PE=4 SV=2	0	176.058	17	35	50	33	1	2369	267.9	5.02	154.01	35	cell organization and biogenesis;regulation of biological process;response to stimulus;transport	chromosome;cytoplasm;membrane;nucleus	protein binding;RNA binding;transporter activity	Pf00038, Pf01496, Pf01576, Pf02403, Pf04111, Pf05557, Pf05667, Pf05911, Pf07926, Pf09726, Pf12128, Pf13166, Pf13514, Pf15070			1	ENSMMUG00000009081.3		2	1.04	1.231	1.279	1.181	1.23	0.998	1	0.06	0.3	0.36	0.24	0.3	0	0	0.640445	0.16726	0.156333	0.154313	0.140909
G7MXX4	10979	FERMT2		FALSE	High	Master Protein	G7MXX4	Fermitin family homolog 2 isoform 2 OS=Macaca mulatta GN=FERMT2 PE=2 SV=1	0	175.41	49	27	62	5	1	687	78.6	6.7	177.23	27				Pf00169, Pf00373	693958	FERMT2	7|Un			18	1.006	1.055	0.957	1.046	1.093	0.997	1.148	0.01	0.08	-0.06	0.07	0.13	0	0.2	0.887676	0.921398	0.999254	0.97192	0.849839
H9EP24	23039	XPO7		FALSE	High	Master Protein	H9EP24	Exportin-7 OS=Macaca mulatta GN=XPO7 PE=2 SV=1	0	175.249	31	27	51	27	1	1087	123.8	6.34	161.38	27	transport	nucleus	protein binding	Pf03810						0	0.975	0.978	0.978	1.025	1.032	1.022	1.028	-0.04	-0.03	-0.03	0.04	0.05	0.03	0.04	0.999636	0.996961	0.999745	0.995868	0.950996
A0A1D5RHG6	129285	PPP1R21		FALSE	High	Master Protein	A0A1D5RHG6	Protein phosphatase 1 regulatory subunit 21 OS=Macaca mulatta GN=PPP1R21 PE=4 SV=1	0	175.05	43	28	50	28	1	780	88.4	6.93	157.94	28				Pf10205, Pf10212	715917	KLRAQ1; PPP1R21	13	ENSMMUG00000022853.3		0	1.031	1.023	0.966	0.988	0.968	0.996	1.033	0.04	0.03	-0.05	-0.02	-0.05	-0.01	0.05	0.721633	0.963586	0.999745	0.995868	0.986053
H9FVG2	5136	PDE1A		FALSE	High	Master Protein	H9FVG2	Phosphodiesterase OS=Macaca mulatta GN=PDE1A PE=2 SV=1	0	174.804	37	20	57	16	1	545	62.2	5.83	195.64	20	regulation of biological process;response to stimulus		catalytic activity;metal ion binding	Pf00233, Pf08499	705555	PDE1A	12	ENSMMUG00000001163.3	Renin secretion; Calcium signaling pathway; Purine metabolism; Morphine addiction; Taste transduction; Olfactory transduction	2	0.994	0.917	0.846	0.92	0.918	0.997	1.079	-0.01	-0.12	-0.24	-0.12	-0.12	0	0.11	0.938402	0.963161	0.641948	0.771373	0.930187
H9FQP3	-	#N/A		FALSE	High	Master Protein	H9FQP3	ATP-dependent RNA helicase DDX3Y OS=Macaca mulatta GN=DDX3Y PE=2 SV=1	0	174.562	42	27	61	1	1	661	73.2	7.56	192.46	27			catalytic activity;DNA binding;nucleotide binding	Pf00270, Pf00271, Pf04851						0	0.951	1.082	0.452	1.153	0.607	1.012	1.278	-0.07	0.11	-1.15	0.2	-0.72	0.02	0.35	0.719086	0.995666	5.03156e-07	0.92909	0.000127035
F7AEK9	3849	KRT2		FALSE	High	Master Protein	F7AEK9	Cytokeratin-2e OS=Macaca mulatta GN=KRT2 PE=3 SV=1	0	174.035	33	29	66	20	1	641	65.5	8.02	220.38	29	cell organization and biogenesis;cell proliferation;cellular component movement;metabolic process	cytoskeleton;membrane;nucleus	protein binding;structural molecule activity	Pf00038	699567	KRT2	11	ENSMMUG00000002305.3		2	0.709	0.831	0.911	1.186	1.428	1.011	1.111	-0.5	-0.27	-0.13	0.25	0.51	0.02	0.15	9.67956e-10	0.514629	0.922543	0.0988482	0.000320859
G7NFY7	-	#N/A		FALSE	High	Master Protein	G7NFY7	Endophilin-1 OS=Macaca mulatta GN=EGK_07687 PE=4 SV=1	0	173.913	52	18	125	12	1	380	43.4	5.34	404.62	18		cytoplasm	protein binding	Pf00018, Pf03114, Pf07653, Pf08333, Pf10455, Pf14604						6	0.928	0.953	1.013	1.09	0.945	1.061	0.865	-0.11	-0.07	0.02	0.12	-0.08	0.09	-0.21	0.7826	0.996952	0.999254	0.675182	0.979229
H9Z7D9	25824	PRDX5		FALSE	High	Master Protein	H9Z7D9	Peroxiredoxin 5 OS=Macaca mulatta GN=PRDX5 PE=2 SV=1	0	173.79	56	11	125	11	1	215	22.2	9.16	405.59	11	cell death;cellular homeostasis;metabolic process;regulation of biological process;response to stimulus	cytoplasm;cytosol;mitochondrion;nucleus	antioxidant activity;catalytic activity;DNA binding;enzyme regulator activity;protein binding	Pf00578, Pf08534	719764	LOC719764; PRDX5	14	ENSMMUG00000013397.2	Peroxisome	0	0.955	0.995	1.003	1	0.994	0.959	0.946	-0.07	-0.01	0	0	-0.01	-0.06	-0.08	0.929548	0.98682	0.999745	0.997098	0.983129
H9F9R1	6453	ITSN1		FALSE	High	Master Protein	H9F9R1	Intersectin-1 isoform ITSN-l (Fragment) OS=Macaca mulatta GN=ITSN1 PE=2 SV=1	0	173.623	35	24	53	10	1	962	107.7	7.03	160.17	24	regulation of biological process;response to stimulus		protein binding	Pf00018, Pf00168, Pf00169, Pf00621, Pf07653, Pf14604						2	1.015	1.044	1.109	1.034	1.083	1.004	0.991	0.02	0.06	0.15	0.05	0.12	0.01	-0.01	0.90576	0.968817	0.895015	0.995868	0.911856
A0A1D5QT60	-	#N/A		FALSE	High	Master Protein	A0A1D5QT60	Elongation factor 1-gamma OS=Macaca mulatta GN=EEF1G PE=2 SV=1	0	173.248	56	21	80	21	1	437	50.1	6.74	226.57	21	metabolic process		protein binding;RNA binding	Pf00043, Pf00647, Pf02798, Pf13409, Pf13410, Pf13417, Pf14497	722274	EEF1G	14	ENSMMUG00000006598.3	Legionellosis	0	0.956	0.922	0.821	0.931	0.855	0.966	0.995	-0.06	-0.12	-0.28	-0.1	-0.23	-0.05	-0.01	0.938795	0.963586	0.476763	0.849677	0.591106
H9EN00	7170	TPM3		FALSE	High	Master Protein	H9EN00	Tropomyosin alpha-3 chain isoform 2 OS=Macaca mulatta GN=TPM3 PE=2 SV=1	0	173.163	58	22	117	4	1	248	29	4.78	369.63	22				Pf00261, Pf12718	716336	TPM3	1	ENSMMUG00000010805.3		2	0.96	0.832	0.888	0.901	0.884	1.041	0.955	-0.06	-0.27	-0.17	-0.15	-0.18	0.06	-0.07	0.917584	0.502954	0.895015	0.534404	0.737221
A0A1D5Q535	5064	PALM		FALSE	High	Master Protein	A0A1D5Q535	Paralemmin OS=Macaca mulatta GN=PALM PE=4 SV=1	0	173.036	54	18	81	1	1	378	40.9	4.87	270.93	18	regulation of biological process	membrane		Pf03285			19	ENSMMUG00000022877.3		0	0.918	0.886	0.875	1.014	0.901	1.05	0.946	-0.12	-0.17	-0.19	0.02	-0.15	0.07	-0.08	0.424755	0.529743	0.600897	0.994097	0.533781
H9FRU7	23196	FAM120A		FALSE	High	Master Protein	H9FRU7	Constitutive coactivator of PPAR-gamma-like protein 1 OS=Macaca mulatta GN=FAM120A PE=2 SV=1	0	172.766	26	25	49	23	1	1118	121.8	8.85	165.62	25		nucleus								2	1.008	1.048	1.054	1.052	1.076	1.012	1.029	0.01	0.07	0.08	0.07	0.11	0.02	0.04	0.884944	0.906512	0.932537	0.940743	0.836648
A0A1D5REI6	51555	PEX5L		FALSE	High	Master Protein	A0A1D5REI6	Peroxisomal biogenesis factor 5 like OS=Macaca mulatta GN=PEX5L PE=4 SV=1	0	172.708	47	25	56	1	1	637	70.8	5.38	183.07	25			protein binding	Pf00515, Pf13414, Pf13424, Pf13432, Pf14561			2	ENSMMUG00000003595.3		20	0.988	0.997	1.078	0.994	1.086	0.985	0.996	-0.02	0	0.11	-0.01	0.12	-0.02	-0.01	0.959975	0.995151	0.895015	0.997098	0.880161
H9G215	9414	TJP2		FALSE	High	Master Protein	H9G215	Tight junction protein ZO-2 isoform 4 OS=Macaca mulatta GN=TJP2 PE=2 SV=1	0	172.616	31	33	66	1	1	1155	130	7.53	212.48	33			protein binding	Pf00595, Pf00625, Pf07653, Pf13180						0
H9FVT4	-	#N/A		FALSE	High	Master Protein	H9FVT4	6-phosphogluconate dehydrogenase, decarboxylating OS=Macaca mulatta GN=PGD PE=2 SV=1	0	172.513	45	21	76	1	1	483	53.1	7.23	264.26	21	metabolic process		catalytic activity	Pf00393, Pf03446						22	0.974	0.934	1.018	0.926	1.029	0.965	0.984	-0.04	-0.1	0.03	-0.11	0.04	-0.05	-0.02	0.998533	0.978285	0.996378	0.812427	0.930187
I0FJW0	-	#N/A		FALSE	High	Master Protein	I0FJW0	Adenosylhomocysteinase OS=Macaca mulatta GN=AHCY PE=2 SV=1	0	172.412	49	22	89	1	1	432	47.7	6.34	277.72	22	metabolic process;transport		catalytic activity;nucleotide binding	Pf00670, Pf02254, Pf02826, Pf05221						0	0.846	0.126	0.147	0.177	0.204	1.181	1.174	-0.24	-2.98	-2.77	-2.5	-2.3	0.24	0.23	0.0286001	1.88969e-15	2.32577e-15	1.04983e-15	1.33194e-15
A0A1D5Q5I8	-	#N/A		FALSE	High	Master Protein	A0A1D5Q5I8	Uncharacterized protein OS=Macaca mulatta GN=PARK7 PE=4 SV=1	0	172.286	84	16	112	16	1	189	19.9	6.79	394.04	16				Pf01965, Pf13278	708377	PARK7	1	ENSMMUG00000038181.1	Parkinson's disease	0	0.983	0.878	1.084	0.925	1.04	1.036	0.942	-0.03	-0.19	0.12	-0.11	0.06	0.05	-0.09	0.976466	0.845647	0.881232	0.806567	0.905035
I0FVP5	8437	RASAL1		FALSE	High	Master Protein	I0FVP5	RasGAP-activating-like protein 1 isoform 1 OS=Macaca mulatta GN=RASAL1 PE=2 SV=1	0	172.244	43	31	70	1	1	805	90.2	6.57	228.25	31	regulation of biological process;response to stimulus		enzyme regulator activity;metal ion binding;protein binding	Pf00168, Pf00169, Pf00616, Pf00779						0	0.964	0.85	0.789	0.847	0.81	0.961	0.991	-0.05	-0.23	-0.34	-0.24	-0.3	-0.06	-0.01	0.802113	0.322359	0.194223	0.155652	0.0372704
F7GWI2	5062	PAK2		FALSE	High	Master Protein	F7GWI2	Serine/threonine-protein kinase PAK 2 OS=Macaca mulatta GN=PAK2 PE=2 SV=1	0	172.167	51	19	59	12	1	524	57.9	5.86	212.33	19	metabolic process;regulation of biological process;response to stimulus	cytoplasm;cytosol	catalytic activity;enzyme regulator activity;nucleotide binding;protein binding;signal transducer activity	Pf00069, Pf00786, Pf07714, Pf14531	710314	PAK2	2	ENSMMUG00000012033.3	Ras signaling pathway; T cell receptor signaling pathway; Regulation of actin cytoskeleton; ErbB signaling pathway; Focal adhesion; MAPK signaling pathway; Renal cell carcinoma; Axon guidance	0	1.006	1.037	1.049	1.021	1.019	0.99	0.977	0.01	0.05	0.07	0.03	0.03	-0.01	-0.03	0.915199	0.963586	0.971175	0.997098	0.987898
H9ES33	-	#N/A		FALSE	High	Master Protein	H9ES33	Adenosylhomocysteinase OS=Macaca mulatta GN=AHCY PE=2 SV=1	0	172.152	49	22	90	1	1	432	47.7	6.34	280.24	22	metabolic process;transport		catalytic activity;nucleotide binding	Pf00670, Pf02254, Pf02826, Pf05221	708183	AHCY	10			19	0.987	1.069	1.056	1.09	1.006	1.006	0.941	-0.02	0.1	0.08	0.12	0.01	0.01	-0.09	0.964115	0.837429	0.938724	0.679085	0.974378
H9G212	9414	TJP2		FALSE	High	Master Protein	H9G212	Tight junction protein ZO-2 isoform 3 OS=Macaca mulatta GN=TJP2 PE=2 SV=1	0	172.061	30	33	66	0	1	1192	134.1	8.18	212.09	33			protein binding	Pf00595, Pf00625, Pf07653, Pf13180						1	0.959	3.81	0.812	3.427	0.898	0.862	1.06	-0.06	1.93	-0.3	1.78	-0.15	-0.21	0.08	0.801776	2.73514e-12	0.258396	1.04983e-15	0.266759
H9FV20	5034	P4HB		FALSE	High	Master Protein	H9FV20	Protein disulfide-isomerase OS=Macaca mulatta GN=P4HB PE=2 SV=1	0	171.953	51	27	82	27	1	510	57.3	4.82	270.5	27	cellular homeostasis;metabolic process;regulation of biological process;response to stimulus	endoplasmic reticulum	catalytic activity;metal ion binding;protein binding;RNA binding	Pf00085, Pf01216, Pf13098, Pf13848, Pf13899, Pf13905	714702	LOC714702; P4HB	16	ENSMMUG00000009242.3	Protein processing in endoplasmic reticulum	0	0.976	1.056	0.853	0.973	0.892	0.9	1.021	-0.03	0.08	-0.23	-0.04	-0.16	-0.15	0.03	0.998728	0.88063	0.681231	0.995868	0.832111
F7C7H6	9131	AIFM1		FALSE	High	Master Protein	F7C7H6	Apoptosis-inducing factor 1, mitochondrial OS=Macaca mulatta GN=AIFM1 PE=2 SV=2	0	171.945	43	20	61	20	1	613	66.9	9.04	211.79	20	cell death;metabolic process;regulation of biological process;response to stimulus	cytoplasm;cytosol;mitochondrion;nucleus	catalytic activity;DNA binding;nucleotide binding;protein binding	Pf00070, Pf07992, Pf14721, Pf14962	702773	AIFM1	X	ENSMMUG00000004954.3	Apoptosis	0	0.979	1.002	0.99	1.004	1.021	0.981	1.009	-0.03	0	-0.01	0.01	0.03	-0.03	0.01	0.988093	0.977185	0.999745	0.997533	0.961421
I2CUH3	-	#N/A		FALSE	High	Master Protein	I2CUH3	6-phosphogluconate dehydrogenase, decarboxylating OS=Macaca mulatta GN=PGD PE=2 SV=1	0	171.734	45	21	75	1	1	483	53.1	7.23	263.66	21	metabolic process		catalytic activity	Pf00393, Pf03446	107000661	PGD	1		Carbon metabolism; Metabolic pathways; Glutathione metabolism; Pentose phosphate pathway	0	0.968	1.866	1.291	1.613	1.26	0.836	0.944	-0.05	0.9	0.37	0.69	0.33	-0.26	-0.08	0.809151	0.000117306	0.724537	9.86398e-06	0.803589
F6VS17	-	#N/A		FALSE	High	Master Protein	F6VS17	Uncharacterized protein OS=Macaca mulatta PE=4 SV=2	0	171.703	38	17	77	17	1	474	51.8	9.38	260.73	17				Pf00903, Pf12681			16	ENSMMUG00000011417.3		0	0.932	0.9	0.892	0.981	0.84	1.016	0.878	-0.1	-0.15	-0.17	-0.03	-0.25	0.02	-0.19	0.819171	0.933516	0.875504	0.995868	0.477706
F7H1H7	3028	HSD17B10		FALSE	High	Master Protein	F7H1H7	3-hydroxyacyl-CoA dehydrogenase type-2 OS=Macaca mulatta GN=HSD17B10 PE=2 SV=1	0	171.691	79	12	65	12	1	261	27.1	8.28	269.39	12	metabolic process	mitochondrion	catalytic activity;RNA binding	Pf00106, Pf08659, Pf13561	700018	HSD17B10	X	ENSMMUG00000009296.3	Valine, leucine and isoleucine degradation; Alzheimer's disease; Metabolic pathways	0	1.054	1.006	1.123	0.941	1.022	0.986	0.959	0.08	0.01	0.17	-0.09	0.03	-0.02	-0.06	0.544194	0.995151	0.767826	0.811304	0.98432
H9FZW0	79751	SLC25A22		FALSE	High	Master Protein	H9FZW0	Mitochondrial glutamate carrier 1 OS=Macaca mulatta GN=SLC25A22 PE=2 SV=1	0	171.596	70	17	68	13	1	323	34.5	9.29	219.2	17	transport	membrane		Pf00153						4	0.92	0.845	0.67	0.885	0.735	0.963	1.009	-0.12	-0.24	-0.58	-0.18	-0.44	-0.05	0.01	0.720394	0.622484	0.00468527	0.343245	0.0238201
F6XI05	5536	PPP5C		FALSE	High	Master Protein	F6XI05	Serine/threonine-protein phosphatase OS=Macaca mulatta GN=PPP5C PE=2 SV=1	0	171.534	49	23	53	23	1	499	56.9	6.34	197.89	23	metabolic process;regulation of biological process;response to stimulus	cytosol	catalytic activity;nucleotide binding;protein binding;RNA binding;signal transducer activity	Pf00149, Pf00515, Pf07719, Pf08321, Pf12895, Pf13371, Pf13414, Pf13424, Pf13432, Pf14559	716214	PPP5C	19	ENSMMUG00000000217.3	MAPK signaling pathway	0	0.928	0.977	0.907	1.058	0.976	1.006	0.999	-0.11	-0.03	-0.14	0.08	-0.03	0.01	0	0.791096	0.996961	0.918988	0.924051	0.995321
G7MER6	23380	SRGAP2		FALSE	High	Master Protein	G7MER6	SLIT-ROBO Rho GTPase activating protein 2 OS=Macaca mulatta GN=SRGAP2 PE=2 SV=1	0	171.486	31	27	49	27	1	1071	120.8	6.7	161.89	27	cell organization and biogenesis;regulation of biological process;response to stimulus	cytosol;membrane	enzyme regulator activity;protein binding	Pf00018, Pf00611, Pf00620, Pf07653, Pf14604	695724	SRGAP2	1	ENSMMUG00000022614.3	Axon guidance	0	1.022	1.032	0.997	1.022	1.022	1.013	1.048	0.03	0.04	0	0.03	0.03	0.02	0.07	0.791596	0.963029	0.999745	0.995868	0.979229
I2CU54	-	#N/A		FALSE	High	Master Protein	I2CU54	Leucine-rich repeat-containing protein 47 OS=Macaca mulatta GN=LRRC47 PE=2 SV=1	0	171.277	60	25	55	25	1	583	63.3	8.28	177.4	25			catalytic activity;protein binding;RNA binding	Pf03483, Pf12799, Pf13855	695608	LOC695608; LRRC47	1			0	0.967	1.024	0.956	1.039	1.001	0.981	1.012	-0.05	0.03	-0.06	0.05	0	-0.03	0.02	0.975576	0.963586	0.999745	0.987659	0.994379
F6YWT9	114793	FMNL2		FALSE	High	Master Protein	F6YWT9	Formin like 2 OS=Macaca mulatta GN=FMNL2 PE=4 SV=2	0	171.173	29	29	60	2	1	1079	122.6	8.21	165.71	29	cell organization and biogenesis;regulation of biological process		protein binding	Pf02181, Pf04111, Pf06160, Pf06367, Pf06371, Pf12718			12	ENSMMUG00000031452.2		24	0.978	1.084	1.069	0.995	1.208	0.897	1.105	-0.03	0.12	0.1	-0.01	0.27	-0.16	0.14	0.993298	0.771063	0.895015	0.997098	0.1604
I0FTY1	5962	RDX		FALSE	High	Master Protein	I0FTY1	Radixin OS=Macaca mulatta GN=RDX PE=2 SV=1	0	170.866	48	30	80	15	1	583	68.5	6.37	273.3	30		cytoplasm;cytoskeleton	protein binding	Pf00373, Pf00769, Pf09379, Pf09380						0	0.88	1.05	1.166	1.177	1.226	0.987	0.925	-0.18	0.07	0.22	0.24	0.29	-0.02	-0.11	0.271264	0.96006	0.601254	0.258334	0.312923
H9FTC8	2892	GRIA3		FALSE	High	Master Protein	H9FTC8	Glutamate receptor 3 isoform 1 OS=Macaca mulatta GN=GRIA3 PE=2 SV=1	0	170.833	28	23	56	6	1	894	101.1	8.54	182.91	23	regulation of biological process;response to stimulus;transport	membrane	receptor activity;signal transducer activity;transporter activity	Pf00060, Pf00497, Pf01094, Pf10613						12	0.941	0.975	0.84	1.113	0.991	1.074	1.11	-0.09	-0.04	-0.25	0.16	-0.01	0.1	0.15	0.877493	0.999036	0.608493	0.613936	0.998119
F7FWQ4	89796	NAV1		FALSE	High	Master Protein	F7FWQ4	Neuron navigator 1 OS=Macaca mulatta GN=NAV1 PE=4 SV=2	0	170.633	22	32	48	32	1	1877	202.3	8.07	144.41	32	cell organization and biogenesis;cellular component movement	cytoskeleton		Pf00910, Pf02562, Pf12325, Pf13191, Pf13207, Pf13521			1	ENSMMUG00000001908.3		0	1	1.008	0.988	0.989	1.057	0.981	1.07	0	0.01	-0.02	-0.02	0.08	-0.03	0.1	0.941072	0.995151	0.999745	0.995868	0.944116
H9FVM1	51555	PEX5L		FALSE	High	Master Protein	H9FVM1	PEX5-related protein OS=Macaca mulatta GN=PEX5L PE=2 SV=1	0	170.602	48	25	54	1	1	626	69.7	5.29	177.58	25			protein binding	Pf00515, Pf13414, Pf13424, Pf13432, Pf14561	708506	PEX5L	2			0
H9ZE83	8402	SLC25A11		FALSE	High	Master Protein	H9ZE83	Mitochondrial 2-oxoglutarate/malate carrier protein isoform 1 OS=Macaca mulatta GN=SLC25A11 PE=2 SV=1	0	170.56	64	18	77	18	1	314	34.1	9.94	287.51	18	transport	membrane		Pf00153	710569	SLC25A11	16			0	0.892	0.8	0.759	0.848	0.897	0.946	1.053	-0.17	-0.32	-0.4	-0.24	-0.16	-0.08	0.07	0.372257	0.281912	0.127984	0.154212	0.857382
A0A1D5R8S1	8065	CUL5		FALSE	High	Master Protein	A0A1D5R8S1	Cullin 5 OS=Macaca mulatta GN=CUL5 PE=3 SV=1	0	170.507	35	29	60	29	1	848	98.1	8.07	190.42	29	metabolic process		protein binding	Pf00888, Pf10557			14	ENSMMUG00000001800.3		0	0.974	1.058	1.104	1.082	1.074	0.996	0.948	-0.04	0.08	0.14	0.11	0.1	-0.01	-0.08	0.999158	0.871475	0.806838	0.762227	0.769837
H9G1B2	8774	NAPG		FALSE	High	Master Protein	H9G1B2	Gamma-soluble NSF attachment protein OS=Macaca mulatta GN=NAPG PE=2 SV=1	0	170.37	65	21	88	20	1	312	34.7	5.41	291.77	21	transport		protein binding	Pf14938	704546	NAPG	18			0	0.897	0.841	0.996	0.959	0.936	1.022	0.843	-0.16	-0.25	-0.01	-0.06	-0.1	0.03	-0.25	0.437504	0.59892	0.999745	0.975825	0.963942
F7D3I3	-	#N/A		FALSE	High	Master Protein	F7D3I3	Amine oxidase OS=Macaca mulatta PE=3 SV=2	0	170.28	32	22	70	18	1	827	90.4	7.84	251.07	22	metabolic process		catalytic activity	Pf01593, Pf03153, Pf03154, Pf04652, Pf05109, Pf09770, Pf13450, Pf15449, Pf15512			X	ENSMMUG00000019489.3		0	1.019	1.138	0.957	1.151	1.043	1.031	1.111	0.03	0.19	-0.06	0.2	0.06	0.04	0.15	0.812558	0.543894	0.999254	0.295534	0.957409
F6XFG9	7529	YWHAB		FALSE	High	Master Protein	F6XFG9	14-3-3 protein beta/alpha OS=Macaca mulatta GN=YWHAB PE=2 SV=1	0	170.184	68	14	280	7	1	246	28.1	4.83	873.3	14	regulation of biological process;transport	cytoplasm;cytosol;membrane	protein binding	Pf00244	717788	YWHAB	10	ENSMMUG00000013206.3	Hippo signaling pathway; Oocyte meiosis; Viral carcinogenesis; Epstein-Barr virus infection; Cell cycle; PI3K-Akt signaling pathway; Hepatitis B	0	0.992	0.931	0.954	0.977	0.937	1.041	0.975	-0.01	-0.1	-0.07	-0.03	-0.09	0.06	-0.04	0.944633	0.963799	0.999254	0.992055	0.949491
F7H0C7	302	ANXA2		FALSE	High	Master Protein	F7H0C7	Annexin OS=Macaca mulatta GN=ANXA2 PE=3 SV=2	0	170.091	64	22	54	22	1	357	40.4	8.37	191.53	22	cell organization and biogenesis;metabolic process;regulation of biological process	cell surface;cytoplasm;cytosol;endosome;membrane;nucleus	enzyme regulator activity;metal ion binding;protein binding;RNA binding	Pf00191			7	ENSMMUG00000012000.3		0	1.042	1.087	1.172	0.862	1.098	0.827	0.976	0.06	0.12	0.23	-0.21	0.13	-0.27	-0.03	0.621762	0.736064	0.475123	0.192958	0.697723
A0A1D5Q7H8	-	#N/A		FALSE	High	Master Protein	A0A1D5Q7H8	PTPRF interacting protein alpha 4 OS=Macaca mulatta GN=PPFIA4 PE=4 SV=1	0	169.92	28	30	58	14	1	1211	136.4	6.07	191.24	30			protein binding	Pf00536, Pf01576, Pf02463, Pf04111, Pf04156, Pf05557, Pf05622, Pf06008, Pf06160, Pf07647, Pf07888, Pf08317, Pf09726, Pf09728, Pf09730, Pf09731, Pf10146, Pf12128, Pf12297, Pf12795, Pf13166, Pf13514, Pf14915, Pf15619			1	ENSMMUG00000000063.3		0	0.943	1.167	1.212	1.21	1.142	0.978	0.889	-0.08	0.22	0.28	0.28	0.19	-0.03	-0.17	0.687514	0.853511	0.80421	0.552108	0.946527
F7G642	375790	AGRN		FALSE	High	Master Protein	F7G642	Agrin OS=Macaca mulatta GN=AGRN PE=4 SV=2	0	169.838	21	29	45	1	1	1993	209.2	6.57	121.72	29	cell organization and biogenesis;regulation of biological process;response to stimulus	cytosol;membrane	metal ion binding;protein binding	Pf00008, Pf00050, Pf00053, Pf00054, Pf01390, Pf02210, Pf03146, Pf07648			1	ENSMMUG00000000838.3		0
F6XLR8	7532	YWHAG		FALSE	High	Master Protein	F6XLR8	14-3-3 protein gamma OS=Macaca mulatta GN=YWHAG PE=2 SV=1	0	169.834	66	16	284	11	1	247	28.3	4.89	864.68	16	regulation of biological process;transport	membrane	protein binding;RNA binding	Pf00244	715517	YWHAG	3	ENSMMUG00000004125.3	Viral carcinogenesis; Hippo signaling pathway; Oocyte meiosis; Epstein-Barr virus infection; Cell cycle; PI3K-Akt signaling pathway	3	0.951	0.916	0.951	0.959	0.983	0.995	0.982	-0.07	-0.13	-0.07	-0.06	-0.03	-0.01	-0.03	0.914146	0.963161	0.996623	0.97807	0.994379
A0A1D5Q3G9	5095	PCCA		FALSE	High	Master Protein	A0A1D5Q3G9	Propionyl-CoA carboxylase alpha subunit OS=Macaca mulatta GN=PCCA PE=4 SV=1	0	169.808	42	27	55	27	1	728	79.9	7.4	167.81	27			catalytic activity;metal ion binding;nucleotide binding	Pf00289, Pf00364, Pf01071, Pf02222, Pf02785, Pf02786, Pf07478, Pf08442, Pf08443, Pf13437, Pf13533, Pf13535, Pf13549, Pf15632	699844	PCCA	17	ENSMMUG00000004493.3	Metabolic pathways; Valine, leucine and isoleucine degradation; Propanoate metabolism; Carbon metabolism; Glyoxylate and dicarboxylate metabolism	0	1.008	1.001	1.06	0.912	1.042	0.919	0.991	0.01	0	0.08	-0.13	0.06	-0.12	-0.01	0.884944	0.980217	0.923237	0.645938	0.905627
H9EVC4	-	#N/A		FALSE	High	Master Protein	H9EVC4	5-oxoprolinase OS=Macaca mulatta GN=OPLAH PE=2 SV=1	0	169.766	28	25	50	25	1	1288	137.5	6.58	158.04	25			catalytic activity	Pf01968, Pf02538, Pf05378						0	1.034	0.928	1.061	0.859	1.089	0.957	1.061	0.05	-0.11	0.09	-0.22	0.12	-0.06	0.09	0.701029	0.961782	0.930139	0.136718	0.865368
A0A1D5RIP6	114793	FMNL2		FALSE	High	Master Protein	A0A1D5RIP6	Formin like 2 OS=Macaca mulatta GN=FMNL2 PE=4 SV=1	0	169.748	30	29	59	2	1	1064	120.8	7.77	160.56	29	cell organization and biogenesis;regulation of biological process		protein binding	Pf02181, Pf04111, Pf06160, Pf06367, Pf06371, Pf12718			12	ENSMMUG00000031452.2		0	1.12	1.105	1.049	0.948	1.072	0.961	1.146	0.16	0.14	0.07	-0.08	0.1	-0.06	0.2	0.917584	0.98682	0.943157	0.814082	0.921014
F7E770	5861	RAB1A		FALSE	High	Master Protein	F7E770	Uncharacterized protein OS=Macaca mulatta GN=RAB1A PE=4 SV=2	0	169.724	63	17	118	7	1	216	23.8	7.15	386.99	17	transport	membrane	catalytic activity;nucleotide binding	Pf00025, Pf00071, Pf01926, Pf04670, Pf08477, Pf09439			13	ENSMMUG00000021721.3		9	0.968	0.965	0.977	1	0.984	1.003	0.975	-0.05	-0.05	-0.03	0	-0.02	0	-0.04	0.981063	0.999036	0.999745	0.997098	0.99437
F6V935	26289	ak5		FALSE	High	Master Protein	F6V935	Adenylate kinase 5 OS=Macaca mulatta GN=AK5 PE=2 SV=2	0	169.683	44	19	91	18	1	562	63.2	5.14	279.67	19	metabolic process	cytoplasm;cytosol	catalytic activity;nucleotide binding	Pf00406, Pf13207, Pf13238, Pf13671	706248	AK5	1	ENSMMUG00000020218.3	Thiamine metabolism; Metabolic pathways; Purine metabolism	1	0.89	0.89	1.04	1.043	1.143	1.042	0.977	-0.17	-0.17	0.06	0.06	0.19	0.06	-0.03	0.345407	0.89795	0.964321	0.950886	0.397403
H9Z920	4190	MDH1		FALSE	High	Master Protein	H9Z920	Malate dehydrogenase OS=Macaca mulatta GN=MDH1 PE=2 SV=1	0	169.68	50	21	157	21	1	334	36.4	7.36	499.72	21	metabolic process		catalytic activity	Pf00056, Pf02866						0	1.035	1.049	0.954	0.969	0.975	0.957	1.058	0.05	0.07	-0.07	-0.05	-0.04	-0.06	0.08	0.699154	0.905434	0.999208	0.992741	0.997715
G7N5P5	8437	RASAL1		FALSE	High	Master Protein	G7N5P5	Uncharacterized protein OS=Macaca mulatta GN=EGK_04214 PE=4 SV=1	0	169.613	43	31	68	1	1	804	90	6.65	221.5	31	regulation of biological process;response to stimulus		enzyme regulator activity;metal ion binding;protein binding	Pf00168, Pf00169, Pf00616, Pf00779	714353	RASAL1	11			24	0.951	0.803	0.705	0.86	0.692	1.019	0.933	-0.07	-0.32	-0.5	-0.22	-0.53	0.03	-0.1	0.914146	0.300195	0.0196367	0.215874	0.0043383
F7HIL8	5704	PSMC4		FALSE	High	Master Protein	F7HIL8	26S protease regulatory subunit 6B isoform 1 OS=Macaca mulatta GN=PSMC4 PE=2 SV=1	0	169.346	63	22	66	21	1	418	47.3	5.21	214.34	22	metabolic process;regulation of biological process;response to stimulus	cytoplasm;cytosol;membrane;nucleus;proteasome	catalytic activity;nucleotide binding;protein binding;RNA binding	Pf00004, Pf00006, Pf00910, Pf01057, Pf01078, Pf05496, Pf07724, Pf07726, Pf07728, Pf13191	699847	PSMC4	19	ENSMMUG00000017188.3	Proteasome; Epstein-Barr virus infection	0	0.97	0.943	0.984	0.985	0.949	1.014	0.936	-0.04	-0.09	-0.02	-0.02	-0.08	0.02	-0.1	0.986148	0.988301	0.999745	0.995868	0.97684
F6S4E7	6546	SLC8A1		FALSE	High	Master Protein	F6S4E7	Uncharacterized protein OS=Macaca mulatta GN=SLC8A1 PE=3 SV=2	0	169.152	31	21	70	19	1	968	107.9	4.96	232.37	21	cell communication;transport	membrane	transporter activity	Pf01699, Pf03160			13	ENSMMUG00000015508.3		1	1.01	0.986	0.986	0.996	0.962	1.021	0.986	0.01	-0.02	-0.02	-0.01	-0.06	0.03	-0.02	0.877493	0.996961	0.999745	0.997098	0.979229
F7A5B2	23348	DOCK9		FALSE	High	Master Protein	F7A5B2	Dedicator of cytokinesis 9 OS=Macaca mulatta GN=DOCK9 PE=3 SV=2	0	169.037	18	31	55	28	1	2068	236.3	7.31	160.62	31	regulation of biological process;response to stimulus			Pf00169, Pf06920, Pf11878, Pf14429	702426	DOCK9	17	ENSMMUG00000018657.3		3	0.983	0.995	1.037	1.031	1.106	1.019	1.049	-0.02	-0.01	0.05	0.04	0.15	0.03	0.07	0.972336	0.99489	0.972268	0.995868	0.777673
A0A1D5REV1	10985	GCN1		FALSE	High	Master Protein	A0A1D5REV1	GCN1, eIF2 alpha kinase activator homolog OS=Macaca mulatta GN=GCN1 PE=4 SV=1	0	168.994	16	32	47	32	1	2697	295.3	7.56	136.2	32	regulation of biological process;response to stimulus		enzyme regulator activity;protein binding	Pf12074, Pf13646			11	ENSMMUG00000009152.3		0	1.088	1.21	1.231	1.13	1.231	1.016	1.088	0.12	0.27	0.3	0.18	0.3	0.02	0.12	0.657178	0.690449	0.748674	0.858751	0.658279
A0A1D5RGN0	-	#N/A		FALSE	High	Master Protein	A0A1D5RGN0	Isocitrate dehydrogenase [NAD] subunit, mitochondrial OS=Macaca mulatta GN=IDH3G PE=3 SV=1	0	168.71	48	13	71	13	1	404	43.8	8.51	280.21	13	metabolic process	mitochondrion	catalytic activity;metal ion binding;nucleotide binding	Pf00180			X	ENSMMUG00000003374.3		0	0.999	0.968	1.133	0.976	1.091	1.007	0.963	0	-0.05	0.18	-0.04	0.13	0.01	-0.05	0.940844	0.993141	0.729497	0.984618	0.882658
G7NDV5	1315	COPB1		FALSE	High	Master Protein	G7NDV5	Coatomer subunit beta OS=Macaca mulatta GN=COPB1 PE=2 SV=1	0	168.42	34	23	48	23	1	953	107.1	6.05	144.46	23	transport	cytoplasm;cytosol;Golgi;membrane	structural molecule activity	Pf01602, Pf07718, Pf14806	699327	LOC699327; COPB1	14	ENSMMUG00000016444.3		0	1.018	1.037	1.056	1.031	1.076	1.012	1.037	0.03	0.05	0.08	0.04	0.11	0.02	0.05	0.831555	0.96006	0.94033	0.995868	0.895452
A0A1D5QWW9	2983	GUCY1B3		FALSE	High	Master Protein	A0A1D5QWW9	Guanylate cyclase 1 soluble subunit beta OS=Macaca mulatta GN=GUCY1B3 PE=3 SV=1	0	167.981	43	22	52	22	1	619	70.3	5.9	169.22	22	metabolic process;regulation of biological process;response to stimulus		catalytic activity;nucleotide binding	Pf00211, Pf07700, Pf07701			5	ENSMMUG00000005447.3		0	0.981	0.97	0.92	0.997	0.894	1.008	0.953	-0.03	-0.04	-0.12	0	-0.16	0.01	-0.07	0.982766	0.997448	0.94452	0.997098	0.81814
H9FR13	2017	CTTN		FALSE	High	Master Protein	H9FR13	Cortactin OS=Macaca mulatta GN=CTTN PE=2 SV=1	0	167.828	50	26	63	26	1	550	61.6	5.35	208.53	26	cell organization and biogenesis		protein binding	Pf00018, Pf02218, Pf07653, Pf14604	708291	CTTN	14	ENSMMUG00000013267.3		0	0.86	0.898	0.894	1.034	0.967	0.99	0.93	-0.22	-0.16	-0.16	0.05	-0.05	-0.01	-0.1	0.0885644	0.927098	0.889386	0.97232	0.997217
F6SEH5	-	#N/A		FALSE	High	Master Protein	F6SEH5	Serine/threonine-protein phosphatase OS=Macaca mulatta GN=PPP3CB PE=3 SV=2	0	167.72	52	21	96	13	1	534	60.2	6.1	311.89	21	cell differentiation;metabolic process;regulation of biological process;response to stimulus;transport	membrane	catalytic activity;metal ion binding;protein binding	Pf00149			9	ENSMMUG00000015714.3		0	0.925	0.91	0.862	0.936	0.931	0.951	0.999	-0.11	-0.14	-0.21	-0.1	-0.1	-0.07	0	0.729332	0.911701	0.750494	0.781025	0.930187
A0A1D5Q1A5	-	#N/A		FALSE	High	Master Protein	A0A1D5Q1A5	Uncharacterized protein OS=Macaca mulatta PE=3 SV=1	0	167.704	17	18	759	1	1	899	100.7	6.43	2729	18			protein binding	Pf00022, Pf00023, Pf12796, Pf13606, Pf13637, Pf13857, Pf14915			12	ENSMMUG00000041125.1		0
G7N7V5	7879	RAB7A		FALSE	High	Master Protein	G7N7V5	RAB7A, member RAS oncogene family OS=Macaca mulatta GN=RAB7A PE=2 SV=1	0	167.491	77	16	84	16	1	207	23.5	6.7	279.21	16	cell organization and biogenesis;cellular homeostasis;metabolic process;regulation of biological process;response to stimulus;transport	cytoplasm;cytosol;endosome;Golgi;membrane;vacuole	catalytic activity;nucleotide binding	Pf00025, Pf00071, Pf01926, Pf04670, Pf07728, Pf08477	707280	RAB7A	2	ENSMMUG00000001798.3	Salmonella infection; Amoebiasis; Phagosome; Endocytosis; Tuberculosis	0	0.998	0.944	0.947	1.007	0.933	1.064	0.982	0	-0.08	-0.08	0.01	-0.1	0.09	-0.03	0.917688	0.988744	0.992494	0.996742	0.959633
F6VEE0	10097	ACTR2		FALSE	High	Master Protein	F6VEE0	ARP2 actin related protein 2 homolog OS=Macaca mulatta GN=ACTR2 PE=2 SV=2	0	167.083	53	18	88	17	1	394	44.7	6.74	288.16	18	cell organization and biogenesis;regulation of biological process	cytoskeleton	nucleotide binding	Pf00022	697080	ACTR2	13	ENSMMUG00000002263.3		0	0.979	0.891	0.972	0.933	0.892	1.026	0.899	-0.03	-0.17	-0.04	-0.1	-0.16	0.04	-0.15	0.986495	0.902979	0.999745	0.867072	0.834106
H9ENS0	1739	DLG1		FALSE	High	Master Protein	H9ENS0	Disks large homolog 1 isoform 1 OS=Macaca mulatta GN=DLG1 PE=2 SV=1	0	167.04	33	25	45	1	1	904	100.4	5.76	169.39	25			protein binding	Pf00018, Pf00595, Pf00625, Pf07653, Pf09058, Pf10600, Pf10608, Pf13180	709572	DLG1	2		Viral carcinogenesis; T cell receptor signaling pathway; HTLV-I infection; Hippo signaling pathway	0	1.068	1.041	1.172	1.075	1.123	1.103	1.023	0.09	0.06	0.23	0.1	0.17	0.14	0.03	0.977983	0.954946	0.999745	0.997533	0.966629
I2CVB8	4952	OCRL		FALSE	High	Master Protein	I2CVB8	Inositol polyphosphate 5-phosphatase OCRL-1 isoform a OS=Macaca mulatta GN=OCRL PE=2 SV=1	0	166.911	33	24	48	23	1	901	104	6.58	141.72	24	metabolic process;regulation of biological process;response to stimulus		catalytic activity	Pf00620, Pf03372	702345	OCRL	X			1	0.969	0.922	1.009	0.966	1.048	1.016	1.007	-0.05	-0.12	0.01	-0.05	0.07	0.02	0.01	0.980467	0.952252	0.999745	0.971082	0.948983
F7HKB4	5534	PPP3R1		FALSE	High	Master Protein	F7HKB4	Protein phosphatase 3 regulatory subunit B, alpha OS=Macaca mulatta GN=PPP3R1 PE=4 SV=2	0	166.852	66	11	158	11	1	189	21.4	5.15	521.48	11	cell differentiation;cell organization and biogenesis;metabolic process;regulation of biological process;response to stimulus;transport	membrane	catalytic activity;metal ion binding;protein binding	Pf00036, Pf12763, Pf13405, Pf13499, Pf13833	100428682	LOC100428682; PPP3R1	13	ENSMMUG00000046264.1		0	0.964	0.909	0.915	0.964	0.963	1.023	1.016	-0.05	-0.14	-0.13	-0.05	-0.05	0.03	0.02	0.968587	0.953345	0.933642	0.987951	0.994379
A0A140TAV0	-	#N/A		FALSE	High	Master Protein	A0A140TAV0	Uncharacterized protein OS=Macaca mulatta PE=3 SV=2	0	166.549	79	8	186	2	1	131	14.2	8.7	731.02	8	transport		metal ion binding;transporter activity	Pf00042			20	ENSMMUG00000042961.1	African trypanosomiasis; Malaria	0	1.066	1.066	5.36	0.972	4.517	0.972	0.899	0.09	0.09	2.42	-0.04	2.18	-0.04	-0.15	0.928101	0.996961	2.32577e-15	0.903175	1.33194e-15
G7NB56	-	#N/A		FALSE	High	Master Protein	G7NB56	Uncharacterized protein (Fragment) OS=Macaca mulatta GN=EGK_05783 PE=4 SV=1	0	166.532	26	31	51	31	1	1558	177.2	5.6	162.97	31	metabolic process	membrane	catalytic activity	Pf06427						0	1.029	1.055	0.994	0.998	0.954	0.973	0.988	0.04	0.08	-0.01	0	-0.07	-0.04	-0.02	0.741506	0.919898	0.999745	0.997098	0.978947
G7NB00	1615	DARS		FALSE	High	Master Protein	G7NB00	Aspartyl-tRNA synthetase OS=Macaca mulatta GN=DARS PE=2 SV=1	0	166.225	57	26	63	26	1	501	57.1	6.55	207.02	26	metabolic process	cytoplasm;cytosol;membrane	catalytic activity;nucleotide binding;RNA binding	Pf00152, Pf01336	707449	DARS	12	ENSMMUG00000040854.1	Aminoacyl-tRNA biosynthesis	0	0.983	1.015	1.009	1.034	1.013	1.001	0.987	-0.02	0.02	0.01	0.05	0.02	0	-0.02	0.973469	0.963586	0.999745	0.972696	0.960515
H9FWD0	5500	ppp1cb		FALSE	High	Master Protein	H9FWD0	Serine/threonine-protein phosphatase OS=Macaca mulatta GN=PPP1CB PE=2 SV=1	0	165.913	63	15	79	5	1	327	37.2	6.19	280.12	15	metabolic process;regulation of biological process;response to stimulus	cytoplasm;nucleus	catalytic activity;metal ion binding;protein binding	Pf00149	703302	PPP1CB	13	ENSMMUG00000044809.1	Dopaminergic synapse; Proteoglycans in cancer; Amphetamine addiction; Regulation of actin cytoskeleton; Platelet activation; cAMP signaling pathway; Alcoholism; Focal adhesion; Hippo signaling pathway; Oocyte meiosis; Herpes simplex infection; Long-term potentiation; Insulin resistance; mRNA surveillance pathway; cGMP-PKG signaling pathway; Adrenergic signaling in cardiomyocytes; Oxytocin signali…	0	1.028	1.07	1.094	0.997	1.06	0.958	0.996	0.04	0.1	0.13	-0.01	0.08	-0.06	-0.01	0.941886	0.98682	0.978042	0.988588	0.995972
F6UFI7	5709	PSMD3		FALSE	High	Master Protein	F6UFI7	26S proteasome non-ATPase regulatory subunit 3 OS=Macaca mulatta GN=PSMD3 PE=2 SV=1	0	165.864	47	24	61	24	1	534	61	8.44	201.67	24	metabolic process;regulation of biological process	proteasome	enzyme regulator activity;protein binding	Pf01399, Pf08375	698712	PSMD3	16		Proteasome; Epstein-Barr virus infection	0	0.968	0.954	0.921	0.99	0.934	1.004	0.981	-0.05	-0.07	-0.12	-0.02	-0.1	0.01	-0.03	0.978299	0.996961	0.951062	0.997098	0.96163
F7CAM5	2752	GLUL		FALSE	High	Master Protein	F7CAM5	Glutamine synthetase OS=Macaca mulatta GN=GLUL PE=2 SV=1	0	165.821	63	18	105	18	1	373	42	6.89	354.23	18	metabolic process		catalytic activity;nucleotide binding	Pf00120, Pf03951	715952	GLUL	1		Arginine biosynthesis; Biosynthesis of amino acids; GABAergic synapse; Nitrogen metabolism; Alanine, aspartate and glutamate metabolism; Glutamatergic synapse; Metabolic pathways; Glyoxylate and dicarboxylate metabolism	0	1.008	1.227	1.141	1.215	1.191	0.998	1.052	0.01	0.3	0.19	0.28	0.25	0	0.07	0.884944	0.0970286	0.651862	0.0359397	0.175615
F7FRJ3	3032	HADHB		FALSE	High	Master Protein	F7FRJ3	Uncharacterized protein OS=Macaca mulatta GN=HADHB PE=3 SV=2	0	165.46	44	20	80	20	1	480	52	9.33	243.77	20	metabolic process	endoplasmic reticulum;membrane;mitochondrion	catalytic activity;RNA binding	Pf00108, Pf00109, Pf02803			13	ENSMMUG00000004381.3		0	0.978	0.937	1.061	0.978	0.922	1.021	0.85	-0.03	-0.09	0.09	-0.03	-0.12	0.03	-0.23	0.990283	0.984338	0.925826	0.995868	0.936361
F7H6X2	-	#N/A		FALSE	High	Master Protein	F7H6X2	Nucleoside diphosphate kinase OS=Macaca mulatta GN=NME2 PE=3 SV=2	0	165.363	69	15	112	5	1	292	32.8	8.21	401.53	15	metabolic process		catalytic activity;nucleotide binding	Pf00334			16	ENSMMUG00000001940.3		13	0.994	0.815	0.956	0.82	0.856	1	0.89	-0.01	-0.3	-0.07	-0.29	-0.22	0	-0.17	0.939747	0.390813	0.999254	0.0466795	0.599416
F7H235	375	ARF1		FALSE	High	Master Protein	F7H235	ADP-ribosylation factor 1 OS=Macaca mulatta GN=ARF1 PE=2 SV=1	0	165.348	64	12	109	7	1	181	20.7	6.8	367.66	12	regulation of biological process;response to stimulus		catalytic activity;nucleotide binding;protein binding;signal transducer activity	Pf00025, Pf00071, Pf00503, Pf01926, Pf04670, Pf08477, Pf09439	696052	ARF1	1		Legionellosis; Endocytosis; Phospholipase D signaling pathway	6	1.004	0.955	1.002	0.971	0.927	1.021	0.93	0.01	-0.07	0	-0.04	-0.11	0.03	-0.11	0.90256	0.996961	0.999745	0.995868	0.948983
F7BMT0	5605	MAP2K2		FALSE	High	Master Protein	F7BMT0	Uncharacterized protein OS=Macaca mulatta GN=MAP2K2 PE=3 SV=2	0	165.315	55	20	79	13	1	404	44.7	6.55	277.67	20	cell proliferation;metabolic process;regulation of biological process;response to stimulus	cytoplasm	catalytic activity;nucleotide binding;protein binding;signal transducer activity;structural molecule activity	Pf00069, Pf07714, Pf14531			19	ENSMMUG00000019564.3		8	0.98	1.056	1.045	1.073	1.032	0.996	0.967	-0.03	0.08	0.06	0.1	0.05	-0.01	-0.05	0.986148	0.880401	0.956186	0.781512	0.924262
A0A1D5QII6	11332	ACOT7		FALSE	High	Master Protein	A0A1D5QII6	Acyl-CoA thioesterase 7 OS=Macaca mulatta GN=ACOT7 PE=4 SV=1	0	165.272	39	13	69	13	1	387	42.4	8.27	243.11	13			catalytic activity	Pf03061			1	ENSMMUG00000004094.3		0	1.037	0.969	1.092	0.983	0.997	1.052	0.947	0.05	-0.05	0.13	-0.02	0	0.07	-0.08	0.677702	0.997944	0.86239	0.995868	0.99437
A0A1D5RBX9	3798	KIF5A		FALSE	High	Master Protein	A0A1D5RBX9	Kinesin family member 5A OS=Macaca mulatta GN=KIF5A PE=3 SV=1	0	164.627	25	23	54	12	1	1039	118.1	5.86	186.61	23	cellular component movement		catalytic activity;motor activity;nucleotide binding;protein binding	Pf00225, Pf04111, Pf04156, Pf12128			11	ENSMMUG00000011297.3		0	1.147	1.128	1.195	1.067	1.121	1.085	1.076	0.2	0.17	0.26	0.09	0.17	0.12	0.11	0.449118	0.97225	0.92817	0.995868	0.993082
G7MI96	8565	YARS		FALSE	High	Master Protein	G7MI96	Tyrosine--tRNA ligase OS=Macaca mulatta GN=YARS PE=2 SV=1	0	164.409	64	35	73	35	1	528	59.1	7.21	227.8	35	metabolic process	cytoplasm;cytosol	catalytic activity;nucleotide binding;RNA binding	Pf00579, Pf01588	709003	YARS	1	ENSMMUG00000019746.3	Aminoacyl-tRNA biosynthesis	0	0.958	1.033	0.979	1.08	0.948	1.001	0.928	-0.06	0.05	-0.03	0.11	-0.08	0	-0.11	0.947207	0.94492	0.999745	0.753509	0.980295
H9FQ76	140885	SIRPA		FALSE	High	Master Protein	H9FQ76	Tyrosine-protein phosphatase non-receptor type substrate 1 OS=Macaca mulatta GN=SIRPA PE=2 SV=1	0	164.402	36	16	92	4	1	503	54.8	7.71	314.54	16		membrane	protein binding	Pf00047, Pf07654, Pf07679, Pf07686, Pf08205, Pf13895						12	1.001	1.049	0.936	1.095	1.032	1.044	1.103	0	0.07	-0.1	0.13	0.04	0.06	0.14	0.911313	0.9052	0.971175	0.639728	0.924997
G7ME45	57863	CADM3		FALSE	High	Master Protein	G7ME45	Cell adhesion molecule 3 OS=Macaca mulatta GN=CADM3 PE=2 SV=1	0	164.396	45	16	61	16	1	430	46.9	5.38	209.75	16		membrane	protein binding	Pf00047, Pf07654, Pf07679, Pf08205, Pf13895, Pf13927	719985	CADM3	1	ENSMMUG00000001297.3	Cell adhesion molecules (CAMs)	0	0.954	1.004	0.975	1.122	1.109	1.066	1.085	-0.07	0.01	-0.04	0.17	0.15	0.09	0.12	0.927714	0.98682	0.999745	0.573849	0.769107
F7H2T8	57180	ACTR3B		FALSE	High	Master Protein	F7H2T8	ARP3 actin related protein 3 homolog B OS=Macaca mulatta GN=ACTR3B PE=2 SV=1	0	164.279	56	18	75	14	1	418	47.6	5.88	262.16	18	cell organization and biogenesis;regulation of biological process		nucleotide binding	Pf00022	715965	ACTR3B	3	ENSMMUG00000018920.3		0	0.958	0.819	0.907	0.927	0.847	1.084	0.895	-0.06	-0.29	-0.14	-0.11	-0.24	0.12	-0.16	0.947207	0.450754	0.935456	0.771797	0.535256
A0A1D5R8E2	51552	RAB14		FALSE	High	Master Protein	A0A1D5R8E2	RAB14, member RAS oncogene family OS=Macaca mulatta GN=RAB14 PE=2 SV=1	0	164.232	75	13	71	12	1	215	23.9	6.21	272	13	cell organization and biogenesis;defense response;regulation of biological process;response to stimulus;transport	cytosol;endosome	catalytic activity;nucleotide binding	Pf00009, Pf00025, Pf00071, Pf04670, Pf08477	699837	RAB14	15	ENSMMUG00000047957.1	AMPK signaling pathway	0	0.99	0.957	0.957	1.023	0.916	1.057	0.948	-0.02	-0.06	-0.06	0.03	-0.13	0.08	-0.08	0.953027	0.996961	0.999254	0.992055	0.924699
A0A1D5QGD8	4646	MYO6		FALSE	High	Master Protein	A0A1D5QGD8	Myosin VI OS=Macaca mulatta GN=MYO6 PE=4 SV=1	0	164.215	27	26	42	2	1	1294	149.6	8.47	140.1	26			catalytic activity;motor activity;nucleotide binding	Pf00063	716634	MYO6	4	ENSMMUG00000005032.3		0	1.234	1.085	2.02	1.103	1.641	1.255	1.003	0.3	0.12	1.01	0.14	0.71	0.33	0	0.726525	0.971176	0.00367994	0.995868	0.106722
F6UR30	-	#N/A		FALSE	High	Master Protein	F6UR30	Keratin 9 OS=Macaca mulatta GN=KRT9 PE=3 SV=2	0	164.132	21	14	62	13	1	621	62.2	5.2	191.17	14	cell organization and biogenesis	membrane;nucleus	structural molecule activity	Pf00038, Pf13166			16	ENSMMUG00000008543.3		0	1.053	1.046	1.176	0.81	1.158	0.815	1.036	0.07	0.06	0.23	-0.3	0.21	-0.29	0.05	0.489511	0.943924	0.496011	0.0127113	0.554916
G7MIC9	-	#N/A		FALSE	High	Master Protein	G7MIC9	Uncharacterized protein OS=Macaca mulatta GN=EGK_01038 PE=4 SV=1	0	164.033	31	22	51	22	1	927	102.9	6.04	167.72	22			protein binding	Pf00400						0	0.915	0.889	0.886	0.978	0.94	1.007	0.971	-0.13	-0.17	-0.18	-0.03	-0.09	0.01	-0.04	0.667792	0.886355	0.892828	0.992055	0.948983
A7XBL5	4646	MYO6		FALSE	High	Master Protein	A7XBL5	Myosin VI OS=Macaca mulatta GN=MYO6 PE=2 SV=1	0	163.902	26	26	42	2	1	1253	144.9	8.54	140.23	26			catalytic activity;motor activity;nucleotide binding	Pf00063	716634	MYO6	4			20	0.996	1.087	1.019	1.053	1.16	0.965	1.133	-0.01	0.12	0.03	0.07	0.21	-0.05	0.18	0.952029	0.871652	0.999254	0.972696	0.605272
F6YFH3	-	#N/A		FALSE	High	Master Protein	F6YFH3	Doublecortin like kinase 1 OS=Macaca mulatta GN=DCLK1 PE=4 SV=1	0	163.753	55	20	72	1	1	363	40.4	9.67	258.77	20	regulation of biological process;response to stimulus			Pf03607			17	ENSMMUG00000016791.3		0	1.068	0.952	0.97	0.942	0.915	1.057	1.007	0.09	-0.07	-0.04	-0.09	-0.13	0.08	0.01	0.981619	0.739593	0.892828	0.747518	0.487969
H9FNV6	10636	RGS14		FALSE	High	Master Protein	H9FNV6	Regulator of G-protein signaling 14 OS=Macaca mulatta GN=RGS14 PE=2 SV=1	0	163.733	54	24	51	24	1	566	61.5	8.32	176.51	24	cell division;cell organization and biogenesis;regulation of biological process;response to stimulus;transport	cytoplasm;membrane;nucleus	enzyme regulator activity;protein binding;signal transducer activity	Pf00615, Pf02188, Pf02196	699625	RGS14	6	ENSMMUG00000019807.3		0	0.975	0.958	0.928	0.954	0.91	0.971	0.957	-0.04	-0.06	-0.11	-0.07	-0.14	-0.04	-0.06	0.999796	0.996868	0.966213	0.940459	0.894469
H9FQT8	-	#N/A		FALSE	High	Master Protein	H9FQT8	Cytoplasmic dynein 1 intermediate chain 2 OS=Macaca mulatta GN=DYNC1I2 PE=2 SV=1	0	163.618	38	19	42	19	1	632	70.6	5.24	151.86	19	cellular component movement		protein binding	Pf00400, Pf11540	695696	DYNC1I2	12		Vasopressin-regulated water reabsorption; Salmonella infection; Phagosome	0	0.992	1.119	1.055	1.114	1.088	0.988	1.023	-0.01	0.16	0.08	0.16	0.12	-0.02	0.03	0.979527	0.78886	0.971175	0.73029	0.904587
G7N224	-	#N/A		FALSE	High	Master Protein	G7N224	Annexin OS=Macaca mulatta GN=EGK_19688 PE=3 SV=1	0	163.48	36	18	58	18	1	506	54.3	7.65	209.61	18			metal ion binding	Pf00191						0	0.93	0.862	1.093	0.93	0.994	1.003	0.846	-0.1	-0.21	0.13	-0.1	-0.01	0	-0.24	0.804725	0.735936	0.854288	0.779322	0.994004
F6WI86	1000	CDH2		FALSE	High	Master Protein	F6WI86	Cadherin 2 OS=Macaca mulatta GN=CDH2 PE=2 SV=2	0	163.05	30	18	45	16	1	906	99.7	4.81	161.44	18	cell differentiation;cell organization and biogenesis;cellular component movement;regulation of biological process	cell surface;cytoplasm;cytoskeleton;membrane	metal ion binding;protein binding	Pf00028, Pf01049, Pf08758	711526	LOC711526; CDH2	18	ENSMMUG00000015178.3	Cell adhesion molecules (CAMs); Arrhythmogenic right ventricular cardiomyopathy (ARVC)	1	1.01	1.105	0.989	1.153	1.051	1.054	1.073	0.01	0.14	-0.02	0.21	0.07	0.08	0.1	0.90576	0.836198	0.999745	0.400563	0.957409
G7NBN5	-	#N/A		FALSE	High	Master Protein	G7NBN5	Uncharacterized protein OS=Macaca mulatta GN=EGK_05888 PE=4 SV=1	0	163.031	22	32	53	2	1	1842	200.2	6.61	170.45	32			protein binding	Pf00018, Pf00023, Pf00536, Pf00595, Pf07647, Pf07653, Pf12796, Pf13637, Pf13857, Pf14604						26	0.98	1.009	1.01	1.043	1.006	1.013	0.976	-0.03	0.01	0.01	0.06	0.01	0.02	-0.03	0.986148	0.97225	0.999254	0.968141	0.983465
F7GN57	3417	idh1		FALSE	High	Master Protein	F7GN57	Isocitrate dehydrogenase [NADP] OS=Macaca mulatta GN=IDH1 PE=2 SV=1	0	162.781	57	22	59	1	1	414	46.6	6.87	182.73	22	metabolic process		catalytic activity;metal ion binding;nucleotide binding	Pf00180	710019	IDH1	12	ENSMMUG00000016077.3	Peroxisome; Carbon metabolism; Citrate cycle (TCA cycle); Biosynthesis of amino acids; 2-Oxocarboxylic acid metabolism; Glutathione metabolism; Metabolic pathways	18	0.922	0.978	0.913	1.012	0.92	0.954	0.929	-0.12	-0.03	-0.13	0.02	-0.12	-0.07	-0.11	0.729794	0.996961	0.930123	0.995868	0.932266
A0A1D5R0S2	4642	MYO1D		FALSE	High	Master Protein	A0A1D5R0S2	Myosin ID OS=Macaca mulatta GN=MYO1D PE=3 SV=1	0	162.644	33	28	50	28	1	1006	116.1	9.39	161.7	28			catalytic activity;motor activity;nucleotide binding;protein binding	Pf00063, Pf06017	718097	MYO1D	16	ENSMMUG00000014689.3		0	1.118	1.416	1.088	1.099	1.165	0.868	1.197	0.16	0.5	0.12	0.14	0.22	-0.2	0.26	0.0913052	0.000524431	0.916495	0.743034	0.541755
A0A1D5QRX9	547	KIF1A		FALSE	High	Master Protein	A0A1D5QRX9	Kinesin family member 1A OS=Macaca mulatta GN=KIF1A PE=3 SV=1	0	162.603	28	29	52	1	1	1420	160.7	6.15	158.6	29	cellular component movement		catalytic activity;motor activity;nucleotide binding;protein binding	Pf00169, Pf00225, Pf00498, Pf12423, Pf12473			12	ENSMMUG00000021802.3		0	1.231	1.477	1.827	1.539	1.878	1.283	1.266	0.3	0.56	0.87	0.62	0.91	0.36	0.34	0.850239	0.710966	0.129465	0.106416	0.0162242
H9ERY2	3417	idh1		FALSE	High	Master Protein	H9ERY2	Isocitrate dehydrogenase [NADP] OS=Macaca mulatta GN=IDH1 PE=2 SV=1	0	162.318	57	22	59	1	1	414	46.6	6.87	182.6	22	metabolic process		catalytic activity;metal ion binding;nucleotide binding	Pf00180	710019	IDH1	12			0	1.182	9.05	1.113	7.742	1.457	1.011	1.548	0.24	3.18	0.15	2.95	0.54	0.02	0.63	0.861078	1.88969e-15	0.999099	1.04983e-15	0.534368
F6QIE2	-	#N/A		FALSE	High	Master Protein	F6QIE2	Sorbin and SH3 domain containing 1 OS=Macaca mulatta GN=SORBS1 PE=4 SV=2	0	162.22	25	28	60	9	1	1294	143.8	8.66	200.92	28	cell organization and biogenesis;regulation of biological process;response to stimulus		protein binding	Pf00018, Pf02208, Pf07653, Pf14604			9	ENSMMUG00000004818.3		17	0.99	1.015	1.003	1.044	1.013	1.018	1	-0.01	0.02	0	0.06	0.02	0.03	0	0.952029	0.963586	0.999745	0.963399	0.977744
A0A1D5QA15	11113	CIT		FALSE	High	Master Protein	A0A1D5QA15	Citron rho-interacting serine/threonine kinase OS=Macaca mulatta GN=CIT PE=3 SV=1	0	162.182	18	34	47	34	1	2091	238.9	6.65	145.41	34	metabolic process;regulation of biological process;response to stimulus		catalytic activity;metal ion binding;nucleotide binding	Pf00038, Pf00069, Pf00130, Pf00169, Pf00261, Pf00433, Pf00780, Pf00836, Pf01496, Pf01576, Pf01636, Pf02463, Pf03962, Pf04111, Pf04156, Pf05557, Pf05622, Pf05667, Pf07714, Pf07888, Pf07926, Pf08614, Pf09728, Pf09730, Pf09731, Pf10174, Pf12128, Pf13166, Pf13514, Pf14531			11	ENSMMUG00000019861.3		0	1.118	1.195	1.111	1.116	0.988	1.045	0.995	0.16	0.26	0.15	0.16	-0.02	0.06	-0.01	0.0469857	0.20355	0.802305	0.570895	0.997715
H9FRE4	22820	COPG1		FALSE	High	Master Protein	H9FRE4	Coatomer subunit gamma OS=Macaca mulatta GN=COPG PE=2 SV=1	0	162.097	37	24	43	22	1	874	97.7	5.47	134.46	24	transport	cytoplasm;Golgi;membrane	structural molecule activity	Pf01602, Pf08752						2	1.082	1.138	1.161	1.09	1.105	1.036	1.03	0.11	0.19	0.22	0.12	0.14	0.05	0.04	0.428181	0.780481	0.783825	0.879009	0.859261
G7N6Z1	57609	DIP2B		FALSE	High	Master Protein	G7N6Z1	Disco-interacting protein 2 homolog B OS=Macaca mulatta GN=DIP2B PE=2 SV=1	0	161.997	20	26	49	23	1	1576	171.3	8.09	147.77	26	metabolic process		catalytic activity	Pf00501, Pf06464	693515	DIP2B	11			3	1.051	1.187	1.049	1.096	1.147	0.97	1.149	0.07	0.25	0.07	0.13	0.2	-0.04	0.2	0.527956	0.272543	0.951062	0.742802	0.640863
F7G702	3419	IDH3A		FALSE	High	Master Protein	F7G702	Isocitrate dehydrogenase [NAD] subunit, mitochondrial OS=Macaca mulatta GN=IDH3A PE=3 SV=2	0	161.907	45	18	92	18	1	382	41	7.15	336.19	18	metabolic process	mitochondrion	catalytic activity;metal ion binding;nucleotide binding	Pf00180			7	ENSMMUG00000011838.3	Carbon metabolism; Citrate cycle (TCA cycle); 2-Oxocarboxylic acid metabolism; Biosynthesis of amino acids; Metabolic pathways	0	0.933	0.865	1	0.914	0.953	0.985	0.889	-0.1	-0.21	0	-0.13	-0.07	-0.02	-0.17	0.822187	0.764991	0.999745	0.73884	0.985595
F6VQX6	7170	TPM3		FALSE	High	Master Protein	F6VQX6	Uncharacterized protein OS=Macaca mulatta GN=TPM3 PE=3 SV=2	0	161.888	57	20	98	0	1	248	28.9	4.75	327.36	20				Pf00261, Pf12718	716336	TPM3	1	ENSMMUG00000010805.3		2	1.07	1.341	1.087	1.22	1.073	0.973	1.056	0.1	0.42	0.12	0.29	0.1	-0.04	0.08	0.923208	0.408209	0.999745	0.609154	0.980184
H9EMG6	1780	DYNC1I1		FALSE	High	Master Protein	H9EMG6	Cytoplasmic dynein 1 intermediate chain 1 isoform b OS=Macaca mulatta GN=DYNC1I1 PE=2 SV=1	0	161.524	38	18	56	18	1	628	70.7	5.08	197.87	18	cellular component movement		protein binding	Pf00400, Pf11540	574351	DNCI1; DYNC1I1	3		Salmonella infection; Phagosome; Vasopressin-regulated water reabsorption	0	0.972	1.022	0.977	1.071	1.091	1.019	1.085	-0.04	0.03	-0.03	0.1	0.13	0.03	0.12	0.992994	0.963586	0.999745	0.848661	0.78494
G7MK02	-	#N/A		FALSE	High	Master Protein	G7MK02	Uncharacterized protein OS=Macaca mulatta GN=EGK_12173 PE=4 SV=1	0	161.27	54	22	67	21	1	523	56.8	7.27	225.03	22	cellular component movement		catalytic activity;motor activity;nucleotide binding	Pf00005, Pf05783						1	0.955	0.949	0.824	1.023	0.855	1.03	0.992	-0.07	-0.08	-0.28	0.03	-0.23	0.04	-0.01	0.93359	0.995151	0.494334	0.991374	0.594382
H9FUE8	408	ARRB1		FALSE	High	Master Protein	H9FUE8	Beta-arrestin-1 isoform A OS=Macaca mulatta GN=ARRB1 PE=2 SV=1	0	161.152	57	17	48	1	1	418	47.1	6.48	176.13	17	regulation of biological process;response to stimulus			Pf00339, Pf02752	695250	ARRB1	14		MAPK signaling pathway; Hedgehog signaling pathway; Chemokine signaling pathway; Endocytosis; Morphine addiction; Olfactory transduction	0
A0A1D5QB83	1495	CTNNA1		FALSE	High	Master Protein	A0A1D5QB83	Catenin alpha 1 OS=Macaca mulatta GN=CTNNA1 PE=4 SV=1	0	160.815	32	22	43	14	1	929	102.6	6.14	142.8	22	cell organization and biogenesis	cytoskeleton;cytosol	protein binding;structural molecule activity	Pf01044			6	ENSMMUG00000017985.3		0	1.095	1.275	1.287	1.107	1.366	0.951	1.162	0.13	0.35	0.36	0.15	0.45	-0.07	0.22	0.544194	0.320396	0.498792	0.903973	0.137154
A0A1D5Q244	-	#N/A		FALSE	High	Master Protein	A0A1D5Q244	Meningioma expressed antigen 5 (hyaluronidase) OS=Macaca mulatta GN=MGEA5 PE=4 SV=1	0	160.803	27	24	49	24	1	1107	123.5	5.62	163.19	24				Pf07555	712370	MGEA5	9	ENSMMUG00000015775.3	Insulin resistance	0	0.985	0.94	0.904	0.967	0.942	1.014	1.027	-0.02	-0.09	-0.15	-0.05	-0.09	0.02	0.04	0.968842	0.98682	0.926849	0.982633	0.959633
A0A1D5R5F0	6772	STAT1		FALSE	High	Master Protein	A0A1D5R5F0	Signal transducer and activator of transcription OS=Macaca mulatta GN=STAT1 PE=2 SV=1	0	160.737	37	22	47	22	1	750	87.3	6.13	161.93	22	metabolic process;regulation of biological process;response to stimulus	cytoplasm;nucleus	DNA binding;signal transducer activity	Pf00017, Pf01017, Pf02864, Pf02865, Pf12162, Pf13204	693650	STAT1	12	ENSMMUG00000005613.3	Leishmaniasis; Th1 and Th2 cell differentiation; Thyroid hormone signaling pathway; Osteoclast differentiation; Hepatitis C; Jak-STAT signaling pathway; Herpes simplex infection; AGE-RAGE signaling pathway in diabetic complications; Inflammatory bowel disease (IBD); Toxoplasmosis; Chemokine signaling pathway; Pathways in cancer; Hepatitis B; Prolactin signaling pathway; NOD-like receptor signalin…	0	1.036	0.99	1.035	0.941	1.033	0.984	1.033	0.05	-0.01	0.05	-0.09	0.05	-0.02	0.05	0.765916	0.99945	0.995444	0.812608	0.979229
F6YHS7	64837	KLC2		FALSE	High	Master Protein	F6YHS7	Kinesin light chain 2 OS=Macaca mulatta GN=KLC2 PE=2 SV=1	0	160.685	50	26	57	17	1	622	68.7	7.01	195.09	26		membrane	catalytic activity;motor activity;protein binding	Pf00515, Pf09311, Pf11068, Pf12895, Pf13374, Pf13414, Pf13424, Pf13432	714643	KLC2	14	ENSMMUG00000022520.3	Salmonella infection	1	1.032	1.157	1.116	1.107	1.16	0.987	1.072	0.05	0.21	0.16	0.15	0.21	-0.02	0.1	0.820334	0.567736	0.884673	0.762227	0.619224
H9G279	-	#N/A		FALSE	High	Master Protein	H9G279	Protein disulfide-isomerase A4 OS=Macaca mulatta GN=PDIA4 PE=2 SV=1	0	160.626	47	25	51	25	1	644	72.7	5.07	153.56	25	cellular homeostasis;metabolic process;regulation of biological process	cell surface;endoplasmic reticulum;organelle lumen	catalytic activity;metal ion binding;RNA binding	Pf00085, Pf01216, Pf13098, Pf13848, Pf13899, Pf13905	709716	PDIA4	3	ENSMMUG00000042048.1	Thyroid hormone synthesis; Protein processing in endoplasmic reticulum	0	1.027	1.042	1.035	1.013	1.027	0.998	1.018	0.04	0.06	0.05	0.02	0.04	0	0.03	0.764953	0.953211	0.971175	0.997098	0.977958
H9FUE7	408	ARRB1		FALSE	High	Master Protein	H9FUE7	Beta-arrestin-1 isoform B OS=Macaca mulatta GN=ARRB1 PE=2 SV=1	0	160.607	57	17	47	1	1	410	46.3	6.64	174.94	17	regulation of biological process;response to stimulus			Pf00339, Pf02752	695250	ARRB1	14			14	0.974	0.933	0.999	0.978	1.013	1.02	0.987	-0.04	-0.1	0	-0.03	0.02	0.03	-0.02	0.962072	0.959895	0.999745	0.975616	0.997845
G7MXR4	-	#N/A		FALSE	High	Master Protein	G7MXR4	Alpha-1,4 glucan phosphorylase OS=Macaca mulatta GN=EGK_18182 PE=3 SV=1	0	159.994	35	27	59	18	1	849	97.2	7.28	176.72	27	metabolic process		catalytic activity	Pf00343						0	1.075	0.801	0.961	0.769	0.934	1.032	1.045	0.1	-0.32	-0.06	-0.38	-0.1	0.05	0.06	0.547717	0.167535	0.981589	0.00317983	0.895452
F7HJR1	8874	ARHGEF7		FALSE	High	Master Protein	F7HJR1	Rho guanine nucleotide exchange factor 7 OS=Macaca mulatta GN=ARHGEF7 PE=2 SV=2	0	159.964	36	22	53	5	1	782	87.7	7.08	181.79	22	regulation of biological process;response to stimulus		protein binding	Pf00018, Pf00169, Pf00307, Pf00621, Pf07653, Pf14604	695530	ARHGEF7	17	ENSMMUG00000013138.3		15	0.975	0.985	0.951	1.043	0.932	1.033	0.955	-0.04	-0.02	-0.07	0.06	-0.1	0.05	-0.07	0.999636	0.996961	0.999254	0.97807	0.94085
A0A1D5QL04	23349	PHF24		FALSE	High	Master Protein	A0A1D5QL04	PHD finger protein 24 OS=Macaca mulatta GN=PHF24 PE=4 SV=1	0	159.828	38	19	51	19	1	438	49.4	6.01	181.46	19			metal ion binding				15	ENSMMUG00000006927.3		0	1.052	1.105	0.849	1.052	0.916	1.001	1.136	0.07	0.14	-0.24	0.07	-0.13	0	0.18	0.515636	0.685992	0.681059	0.957815	0.899476
G7N7C4	1431	CS		FALSE	High	Master Protein	G7N7C4	Citrate synthase OS=Macaca mulatta GN=CS PE=2 SV=1	0	159.744	54	24	103	23	1	466	51.7	8.32	304.08	24	metabolic process		catalytic activity	Pf00285						1	0.965	0.942	0.984	0.955	0.961	0.978	0.943	-0.05	-0.09	-0.02	-0.07	-0.06	-0.03	-0.08	0.970126	0.98682	0.999745	0.969841	0.99437
F7GS38	7170	TPM3		FALSE	High	Master Protein	F7GS38	Tropomyosin alpha-3 chain isoform 5 OS=Macaca mulatta GN=TPM3 PE=2 SV=2	0	159.488	62	23	99	6	1	247	28.8	4.77	333.01	23				Pf00261, Pf12718	716336	TPM3	1	ENSMMUG00000010805.3		16	0.975	0.985	1.105	1.014	1.044	1.003	0.92	-0.04	-0.02	0.14	0.02	0.06	0	-0.12	0.999706	0.995151	0.798899	0.995868	0.895452
H9H511	7296	TXNRD1		FALSE	High	Master Protein	H9H511	Uncharacterized protein OS=Macaca mulatta GN=TXNRD1 PE=3 SV=2	0	159.396	42	17	51	16	1	566	61.8	6.48	187.17	17	cellular homeostasis;metabolic process;regulation of biological process;response to stimulus	mitochondrion	antioxidant activity;catalytic activity;nucleotide binding	Pf00070, Pf02852, Pf07992, Pf13738			11	ENSMMUG00000012091.3		1	1.018	0.951	0.996	0.863	0.914	0.924	0.934	0.03	-0.07	-0.01	-0.21	-0.13	-0.11	-0.1	0.832457	0.980421	0.999745	0.167764	0.891484
H9Z845	2950	GSTP1		FALSE	High	Master Protein	H9Z845	Glutathione S-transferase P OS=Macaca mulatta GN=GSTP1 PE=2 SV=1	0	159.355	66	11	114	11	1	210	23.4	6.33	377.17	11	metabolic process;regulation of biological process	cytoplasm;cytosol;mitochondrion;nucleus	antioxidant activity;catalytic activity;protein binding	Pf00043, Pf02798, Pf14497	721704	GSTP1	14	ENSMMUG00000018524.3	Chemical carcinogenesis; Metabolism of xenobiotics by cytochrome P450; Drug metabolism - cytochrome P450; Glutathione metabolism; Platinum drug resistance	0	1.084	1.036	1.244	1.044	1.062	1.093	0.925	0.12	0.05	0.32	0.06	0.09	0.13	-0.11	0.205961	0.937646	0.208307	0.94403	0.82134
F7GP40	2108	ETFA		FALSE	High	Master Protein	F7GP40	Electron transfer flavoprotein alpha subunit OS=Macaca mulatta GN=ETFA PE=2 SV=1	0	159.251	48	12	67	12	1	333	35.1	8.38	261.37	12	metabolic process	mitochondrion	catalytic activity;nucleotide binding	Pf00766, Pf01012	707693	ETFA	7	ENSMMUG00000011045.3		0	0.974	0.89	0.965	0.902	0.963	0.987	0.972	-0.04	-0.17	-0.05	-0.15	-0.05	-0.02	-0.04	0.998956	0.89989	0.999745	0.591311	0.994379
I0FWJ0	9414	TJP2		FALSE	High	Master Protein	I0FWJ0	Tight junction protein ZO-2 isoform 2 OS=Macaca mulatta GN=TJP2 PE=2 SV=1	0	159.216	30	29	57	1	1	1041	117.4	6.92	189.45	29			protein binding	Pf00595, Pf00625, Pf07653, Pf13180						0
G7N1B7	36	ACADSB		FALSE	High	Master Protein	G7N1B7	Acyl-CoA dehydrogenase, short/branched chain OS=Macaca mulatta GN=ACADSB PE=2 SV=1	0	159.04	50	15	47	15	1	432	47.5	7.44	167.04	15	metabolic process	mitochondrion	catalytic activity;nucleotide binding	Pf00441, Pf02770, Pf02771, Pf08028	707487	ACADSB	9	ENSMMUG00000000684.3	Metabolic pathways; Fatty acid metabolism; Valine, leucine and isoleucine degradation; Fatty acid degradation	0	0.965	0.931	0.981	0.937	0.962	0.971	0.946	-0.05	-0.1	-0.03	-0.09	-0.06	-0.04	-0.08	0.968866	0.963586	0.999745	0.812608	0.980295
G7NL28	-	#N/A		FALSE	High	Master Protein	G7NL28	Paralemmin (Fragment) OS=Macaca mulatta GN=EGK_09818 PE=4 SV=1	0	158.71	53	19	75	1	1	386	42	5	234.4	19	regulation of biological process	membrane		Pf03285						17	0.919	0.961	0.886	1.042	1.025	0.997	1.063	-0.12	-0.06	-0.17	0.06	0.03	0	0.09	0.712618	0.996961	0.89115	0.97807	0.971003
F6QIU9	26047	CNTNAP2		FALSE	High	Master Protein	F6QIU9	Contactin associated protein like 2 OS=Macaca mulatta GN=CNTNAP2 PE=4 SV=2	0	158.638	23	24	47	24	1	1331	148.1	6.62	155.15	24	response to stimulus	cell surface;endosome;Golgi;membrane	protein binding;structural molecule activity	Pf00008, Pf00054, Pf00754, Pf01410, Pf02210, Pf13385	574172	CNTNAP2	3	ENSMMUG00000015772.3	Cell adhesion molecules (CAMs)	0	1.053	1.145	1.04	1.111	1.053	1.021	1.066	0.07	0.2	0.06	0.15	0.07	0.03	0.09	0.49636	0.482902	0.966213	0.620303	0.94085
G7NGU5	5717	PSMD11		FALSE	High	Master Protein	G7NGU5	26S proteasome non-ATPase regulatory subunit 11 OS=Macaca mulatta GN=PSMD11 PE=2 SV=1	0	158.616	53	20	52	20	1	422	47.4	6.48	170.15	20	cell differentiation;cell organization and biogenesis;metabolic process	membrane;nucleus;proteasome	protein binding	Pf01399	717953	PSMD11	16	ENSMMUG00000018962.3		0	1.005	1.002	1.019	0.978	0.891	0.981	0.879	0.01	0	0.03	-0.03	-0.17	-0.03	-0.19	0.90256	0.991336	0.996237	0.990214	0.804204
G7MUZ2	-	#N/A		FALSE	High	Master Protein	G7MUZ2	Histidyl-tRNA synthetase OS=Macaca mulatta GN=HARS PE=2 SV=1	0	158.399	50	22	56	18	1	509	57.4	6.24	184.46	22	metabolic process	cytoplasm;cytosol	catalytic activity;nucleotide binding	Pf00458, Pf00587, Pf03129, Pf12745, Pf13393	698551	HARS	6	ENSMMUG00000004481.3	Aminoacyl-tRNA biosynthesis	4	0.932	0.888	0.974	0.921	1.027	0.968	0.983	-0.1	-0.17	-0.04	-0.12	0.04	-0.05	-0.03	0.816404	0.888037	0.999745	0.742802	0.960515
G7NP88	-	#N/A		FALSE	High	Master Protein	G7NP88	DnaJ heat shock protein family (Hsp40) member A2 OS=Macaca mulatta GN=DNAJA2 PE=2 SV=1	0	158.396	51	18	64	18	1	412	45.7	6.48	240.61	18	metabolic process;response to stimulus		metal ion binding;nucleotide binding;protein binding	Pf00226, Pf00684, Pf01556	716353	DNAJA2	20	ENSMMUG00000002247.3	Protein processing in endoplasmic reticulum	0	0.975	0.977	1.098	1.06	1.077	1.058	0.957	-0.04	-0.03	0.13	0.08	0.11	0.08	-0.06	0.999636	0.999036	0.869425	0.933167	0.892242
F7G0A4	94081	SFXN1		FALSE	High	Master Protein	F7G0A4	Sideroflexin OS=Macaca mulatta GN=SFXN1 PE=3 SV=1	0	158.381	61	16	72	13	1	327	36.1	9.22	248.11	16	transport	membrane;mitochondrion	transporter activity	Pf03820	695107	SFXN1	6	ENSMMUG00000005148.3		3	1.002	1.136	0.958	1.11	1.001	0.979	1.046	0	0.18	-0.06	0.15	0	-0.03	0.06	0.90576	0.557531	0.999745	0.640972	0.994379
A0A1D5Q3A9	-	#N/A		FALSE	High	Master Protein	A0A1D5Q3A9	NDRG family member 2 OS=Macaca mulatta GN=NDRG2 PE=4 SV=1	0	158.37	47	12	73	12	1	371	41.3	7.65	241.92	12				Pf00561, Pf03096, Pf12697			7	ENSMMUG00000020747.3		0	0.94	0.88	0.906	0.948	0.965	1.012	1.001	-0.09	-0.19	-0.14	-0.08	-0.05	0.02	0	0.872307	0.850923	0.912028	0.94352	0.995972
A0A1D5Q703	-	#N/A		FALSE	High	Master Protein	A0A1D5Q703	KIAA1211 like OS=Macaca mulatta GN=KIAA1211L PE=4 SV=1	0	158.361	35	21	41	9	1	930	98.8	7.62	136.43	21				Pf05887, Pf15262			13	ENSMMUG00000017655.3		11	0.986	0.92	1.028	1.031	1.036	1.105	0.993	-0.02	-0.12	0.04	0.04	0.05	0.14	-0.01	0.981646	0.939791	0.995444	0.995868	0.979003
F7AN89	3191	HNRNPL		FALSE	High	Master Protein	F7AN89	Heterogeneous nuclear ribonucleoprotein L OS=Macaca mulatta GN=HNRNPL PE=2 SV=2	0	158.312	49	18	60	17	1	589	64.1	8.22	201.13	18	metabolic process;regulation of biological process	membrane;nucleus	DNA binding;RNA binding	Pf00076, Pf13893, Pf14259	694448	HNRNPL	19	ENSMMUG00000004877.3		0	1.014	1.019	1.159	1.053	0.988	1.048	0.865	0.02	0.03	0.21	0.07	-0.02	0.07	-0.21	0.853714	0.963586	0.582422	0.939478	0.999625
A0A1D5R9L4	5414	43347		FALSE	High	Master Protein	A0A1D5R9L4	Septin-4 isoform 1 OS=Macaca mulatta GN=SEPT4 PE=2 SV=1	0	158.202	49	23	82	20	1	478	55.2	5.92	276.74	23			catalytic activity;nucleotide binding	Pf00735, Pf03193	714724	SEPT4	16	ENSMMUG00000008423.3		2	1.064	1.388	1.213	1.107	1.231	0.848	1.08	0.09	0.47	0.28	0.15	0.3	-0.24	0.11	0.387886	0.00106838	0.319645	0.542253	0.0799245
F7AIH5	2744	GLS		FALSE	High	Master Protein	F7AIH5	Glutaminase OS=Macaca mulatta GN=GLS PE=3 SV=2	0	158.099	38	15	71	1	1	484	54.2	7.24	273.34	15	cell communication;cell organization and biogenesis;metabolic process;regulation of biological process;response to stimulus	mitochondrion	catalytic activity	Pf04960			12	ENSMMUG00000005612.3		0	1.112	1.092	1.396	1.217	1.218	1.239	0.97	0.15	0.13	0.48	0.28	0.28	0.31	-0.04	0.969786	0.977185	0.748674	0.811189	0.987898
A0A1D5QHF5	10154	PLXNC1		FALSE	High	Master Protein	A0A1D5QHF5	Plexin-C1 OS=Macaca mulatta GN=PLXNC1 PE=2 SV=1	0	157.886	22	27	48	27	1	1568	175.6	7.71	152	27	regulation of biological process;response to stimulus	membrane	protein binding;receptor activity;signal transducer activity	Pf01437, Pf01833, Pf08337	711320	PLXNC1	11	ENSMMUG00000018237.3	Axon guidance	0	1.137	1.034	0.941	0.929	0.966	1.022	1.166	0.19	0.05	-0.09	-0.11	-0.05	0.03	0.22	0.0629925	0.98682	0.971175	0.774548	0.979229
G7NF14	3376	IARS		FALSE	High	Master Protein	G7NF14	Isoleucyl-tRNA synthetase, cytoplasmic OS=Macaca mulatta GN=IARS PE=2 SV=1	0	157.671	32	30	47	30	1	1262	144.4	6.04	138.98	30	metabolic process;regulation of biological process	cytoplasm	catalytic activity;nucleotide binding;RNA binding	Pf00133, Pf01406, Pf08264, Pf09334						0	1.039	1.069	1.125	1.055	1.1	1.025	1.015	0.05	0.1	0.17	0.08	0.14	0.04	0.02	0.739723	0.935111	0.812853	0.964733	0.849923
F6XMH7	55968	NSFL1C		FALSE	High	Master Protein	F6XMH7	Uncharacterized protein OS=Macaca mulatta GN=NSFL1C PE=4 SV=2	0	157.313	64	22	58	22	1	372	40.8	5.15	209.93	22	cell organization and biogenesis;metabolic process	cytosol;nucleus	protein binding	Pf00789, Pf08059, Pf14555	715743	NSFL1C	10	ENSMMUG00000015994.3		0	0.902	0.981	0.973	1.036	0.992	0.952	0.92	-0.15	-0.03	-0.04	0.05	-0.01	-0.07	-0.12	0.497887	0.996961	0.999745	0.988829	0.997715
H9F856	5595	MAPK3		FALSE	High	Master Protein	H9F856	Mitogen-activated protein kinase (Fragment) OS=Macaca mulatta GN=MAPK3 PE=2 SV=1	0	157.255	57	21	98	14	1	365	41.9	6.9	308.34	21	metabolic process;regulation of biological process;response to stimulus		catalytic activity;nucleotide binding;signal transducer activity	Pf00069, Pf01636, Pf07714						0	0.979	1.042	0.947	1.055	1.014	0.991	1.048	-0.03	0.06	-0.08	0.08	0.02	-0.01	0.07	0.999796	0.96006	0.988429	0.971507	0.993722
A0A1D5QD51	50944	SHANK1		FALSE	High	Master Protein	A0A1D5QD51	SH3 and multiple ankyrin repeat domains 1 OS=Macaca mulatta GN=SHANK1 PE=4 SV=1	0	156.404	19	28	51	27	1	2171	225.9	8.4	139.07	28		nucleus	DNA binding;protein binding	Pf00018, Pf00023, Pf00536, Pf00595, Pf02198, Pf07647, Pf07653, Pf12796, Pf13637, Pf13857, Pf14604	719673	LOC719673; SHANK1	19	ENSMMUG00000009357.3	Glutamatergic synapse	0	1.035	0.959	0.901	0.971	0.909	1.047	1.043	0.05	-0.06	-0.15	-0.04	-0.14	0.07	0.06	0.765347	0.98682	0.895015	0.972696	0.888474
F6WTW1	-	#N/A		FALSE	High	Master Protein	F6WTW1	Voltage dependent anion channel 3 OS=Macaca mulatta GN=VDAC3 PE=4 SV=2	0	156.337	63	16	110	15	1	284	30.8	8.78	369.41	16	regulation of biological process;transport	membrane;mitochondrion	transporter activity	Pf01459	705116	VDAC3	8	ENSMMUG00000020185.3	Calcium signaling pathway; Viral carcinogenesis; NOD-like receptor signaling pathway; Parkinson's disease; cGMP-PKG signaling pathway; Hepatitis B; Huntington's disease; HTLV-I infection	0	1.052	0.892	0.899	0.888	0.878	1.047	1.027	0.07	-0.16	-0.15	-0.17	-0.19	0.07	0.04	0.515636	0.906512	0.895015	0.471639	0.75131
G7MLN3	51678	MPP6		FALSE	High	Master Protein	G7MLN3	Membrane palmitoylated protein 6 OS=Macaca mulatta GN=MPP6 PE=3 SV=1	0	156.331	50	28	58	26	1	582	65.9	6.09	183.43	28			protein binding	Pf00018, Pf00595, Pf00625, Pf02828, Pf07653, Pf13180, Pf14604, Pf14685	703560	MPP6	3	ENSMMUG00000016936.3		2	0.911	0.859	0.831	0.958	0.839	1.017	0.921	-0.13	-0.22	-0.27	-0.06	-0.25	0.02	-0.12	0.616514	0.727796	0.609786	0.954353	0.49551
H9EP38	5464	PPA1		FALSE	High	Master Protein	H9EP38	Inorganic pyrophosphatase OS=Macaca mulatta GN=PPA1 PE=2 SV=1	0	156.312	71	18	65	17	1	289	32.6	5.86	212.64	18	metabolic process	cytoplasm	catalytic activity;metal ion binding	Pf00719	716720	LOC716720; PPA1	9		Oxidative phosphorylation	1	0.963	1.113	1.046	1.128	1.084	0.976	0.998	-0.05	0.15	0.06	0.17	0.12	-0.03	0	0.965033	0.589492	0.953338	0.398392	0.774253
H9Z2J9	8514	KCNAB2		FALSE	High	Master Protein	H9Z2J9	Voltage-gated potassium channel subunit beta-2 isoform 1 OS=Macaca mulatta GN=KCNAB2 PE=2 SV=1	0	156.282	58	17	65	14	1	367	41	9	198.48	17	regulation of biological process;transport	cytoplasm	transporter activity	Pf00248	702448	KCNAB2	1			3	0.957	1.146	1.105	1.181	1.064	0.986	0.922	-0.06	0.2	0.14	0.24	0.09	-0.02	-0.12	0.942251	0.419822	0.767389	0.129237	0.879338
I0FSI8	5165	PDK3		FALSE	High	Master Protein	I0FSI8	Pyruvate dehydrogenase kinase 3 OS=Macaca mulatta GN=PDK3 PE=2 SV=1	0	155.967	54	18	42	16	1	415	48	8.69	146.36	18	metabolic process;regulation of biological process;response to stimulus	mitochondrion	catalytic activity;nucleotide binding	Pf02518, Pf10436	699394	PDK3	X	ENSMMUG00000012819.3		1	0.91	0.889	1.058	0.963	1.016	0.985	0.874	-0.14	-0.17	0.08	-0.06	0.02	-0.02	-0.19	0.561554	0.830661	0.935792	0.940373	0.987898
Q3I1S1	10493	VAT1		FALSE	High	Master Protein	Q3I1S1	Vesicle amine transport 1 (Fragment) OS=Macaca mulatta GN=VAT1 PE=4 SV=1	0	155.963	43	12	56	12	1	401	42.7	6.55	197.73	12	metabolic process;regulation of biological process		catalytic activity;metal ion binding	Pf00107, Pf08240, Pf13602	100424563	VAT1	16	ENSMMUG00000016001.3		0	1.072	1.061	1.134	0.921	1.116	0.931	1.055	0.1	0.09	0.18	-0.12	0.16	-0.1	0.08	0.303813	0.903718	0.707222	0.741006	0.632094
G7NGZ3	-	#N/A		FALSE	High	Master Protein	G7NGZ3	Uncharacterized protein OS=Macaca mulatta GN=EGK_09026 PE=3 SV=1	0	155.846	53	27	64	1	1	586	65.3	8.97	203.03	27			catalytic activity;nucleotide binding	Pf00735, Pf01926, Pf03193, Pf04548						21	0.942	0.969	0.885	1.005	0.948	0.977	1.009	-0.09	-0.04	-0.18	0.01	-0.08	-0.03	0.01	0.884808	0.999036	0.894253	0.999898	0.966944
[truncated: 6,235 more rows]
[truncated: 27 more columns]

## Sheet: 4642 proteins
Homolog - Human Gene ID	Gene symbel	Accession	Description	Exp. q-value: Combined	Coverage [%]	# PSMs	# Unique Peptides	MW [kDa]	calc. pI	Score Sequest HT: Sequest HT	# Peptides (by Search Engine): Sequest HT	Abundance Ratio: (131) / (129)	Abundances (Normalized): F1: 129, Sample	Abundances (Normalized): F1: 131, Sample
230	ALDOC	I2CTL8	Fructose-bisphosphate aldolase OS=Macaca mulatta GN=ALDOC PE=2 SV=1	0	86	440	1	39.4	6.87	1668.61	35	0.0601047	2520.6	151.5
389362	PSMG4	F7GQP0	Proteasome assembly chaperone 4 OS=Macaca mulatta GN=PSMG4 PE=4 SV=2	0.007	11	1	1	8.3	8.06	3.75	1	0.141732	38.1	5.4
[truncated: 4,640 more rows]

## Sheet: 3260 proteins
Homolog - Human Gene ID	Gene symbel	Accession	Description	Exp. q-value: Combined	Coverage [%]	# PSMs	# Unique Peptides	MW [kDa]	calc. pI	Score Sequest HT: Sequest HT	# Peptides (by Search Engine): Sequest HT	Abundance Ratio: (131) / (129)	Abundances (Normalized): F1: 129, Sample	Abundances (Normalized): F1: 131, Sample
[truncated: 3,260 more rows]

[truncated: 1 more sheets: DEPs]
